# Supplementary material for: Crystal structure of N-{4-[(6-chloro­pyridin-3-yl)meth­oxy]phen­yl}-2,6-di­fluoro­benzamide
Source: Acta Crystallogr E Crystallogr Commun. 2016 Jan 1;72(Pt 1):60–2. doi: 10.1107/S2056989015023701 (PMC4704742; doi:10.1107/S2056989015023701)
Supplement: Supplementary file 1 [file e-72-00060-sup1.cif]

##############################################################################
#                                                                            #
# This CIF contains the data in a paper accepted for publication in          #
# Acta Crystallographica Section E. It conforms to the requirements of       #
# Notes for Authors for Acta Crystallographica Section E, and has been       #
# peer reviewed under the auspices of the IUCr Commission on Journals.       #
#                                                                            #
# Full details of the Crystallographic Information File format               #
# are given in the paper "The Crystallographic Information File (CIF):       #
# a New Standard Archive File for Crystallography" by S. R. Hall, F. H.      #
# Allen and I. D. Brown [Acta Cryst. (1991), A47, 655-685].                  #
#                                                                            #
# The current version of the core CIF dictionary is obtainable from          #
# ftp://ftp.iucr.org/pub/cif_core.dic.                                       #
#                                                                            #
# Software is freely available for graphical display of the structure(s)     #
# in this CIF. For information consult the CIF software page                 #
# http://www.iucr.org/resources/cif/software.                                #
#                                                                            #
# This file may be used for bona fide research purposes within the           #
# scientific community so long as proper attribution is given to the journal # 
# article from which it was obtained.                                        #
#                                                                            #
##############################################################################
data_global
_audit_creation_method     SHELXL-97
_journal_date_recd_electronic     2015-11-30
_journal_date_accepted     2015-12-10
_journal_name_full     'Acta Crystallographica, Section E'
_journal_year     2016
_journal_volume     72
_journal_issue      1
_journal_page_first     60
_journal_page_last     62
_journal_paper_category     GO
_journal_paper_doi     10.1107/S2056989015023701
_journal_coeditor_code     SJ5486
_publ_contact_author_name     'Dr. Ying Liang'
_publ_contact_author_address
;
Hubei Biopesticide Engineering Research Center,
Hubei Academy of Agricultural Science, Wuhan 430064, People's Republic of China
;
_publ_contact_author_email     ying.liang@nberc.com
_publ_contact_author_fax     '86-27-59101911'
_publ_contact_author_phone     '86-27-59101956'
_publ_section_title
;
Crystal structure of
<i>N</i>-{4-[(6-chloropyridin-3-yl)methoxy]phenyl}-2,6-difluorobenzamide
;
loop_
    _publ_author_name
    _publ_author_address
    'Liang, Ying'
;
Hubei Biopesticide Engineering Research Center,
Hubei Academy of Agricultural Science, Wuhan 430064, People's Republic of China
;
    'Shi, Li-Qiao'
;
Hubei Biopesticide Engineering Research Center,
Hubei Academy of Agricultural Science, Wuhan 430064, People's Republic of China
;
    'Zi-Wen Yang'
;
Hubei Biopesticide Engineering Research Center,
Hubei Academy of Agricultural Science, Wuhan 430064, People's Republic of China
;
_publ_section_synopsis
;
The molecular and crystal structure of
<i>N</i>-{4-[(6-chloropyridin-3-yl)methoxy]phenyl}-2,6-difluorobenzamide is
reported. The crystal packing is stabilized by N---H...N, C---H...O, C---H...F
and C---H...\p hydrogen bonds supplemented by offset \p--\p stacking
interactions.
;
data_I
_chemical_name_systematic
;
<i>N</i>-{4-[(6-Chloropyridin-3-yl)methoxy]phenyl}-2,6-difluorobenzamide
;
_chemical_name_common     C~19~H~13~Cl~F~2~N~2~O~2
_chemical_formula_moiety     'C19 H13 Cl F2 N2 O2'
_chemical_formula_sum     'C19 H13 Cl F2 N2 O2'
_chemical_formula_structural     ?
_chemical_formula_analytical     ?
_chemical_formula_iupac     'C19 H13 Cl F2 N2 O2'
_chemical_formula_weight     374.76
_chemical_melting_point     ?
_symmetry_cell_setting     triclinic
_symmetry_space_group_name_H-M     'P -1'
_symmetry_space_group_name_Hall     '-P 1'
loop_
    _symmetry_equiv_pos_as_xyz
    'x, y, z'
    '-x, -y, -z'
_cell_length_a     8.8173(11)
_cell_length_b     10.7036(13)
_cell_length_c     10.8452(14)
_cell_angle_alpha     61.939(2)
_cell_angle_beta     77.597(2)
_cell_angle_gamma     69.636(2)
_cell_volume     845.15(18)
_cell_formula_units_Z     2
_cell_measurement_reflns_used     2810
_cell_measurement_theta_min     2.25
_cell_measurement_theta_max     28.29
_cell_measurement_temperature     298(2)
_exptl_crystal_description     block
_exptl_crystal_colour     colorless
_exptl_crystal_size_max     0.16
_exptl_crystal_size_mid     0.12
_exptl_crystal_size_min     0.10
_exptl_crystal_density_diffrn     1.473
_exptl_crystal_density_meas     ?
_exptl_crystal_density_method     'not measured'
_exptl_crystal_F_000     384
_exptl_absorpt_coefficient_mu     0.263
_exptl_absorpt_correction_type     multi-scan
_exptl_absorpt_process_details
;
(SADABS; Sheldrick, 2001)
;
_exptl_absorpt_correction_T_min     0.9591
_exptl_absorpt_correction_T_max     0.9742
_exptl_special_details     ?
_diffrn_ambient_temperature     298(2)
_diffrn_radiation_type     MoK\a
_diffrn_radiation_wavelength     0.71073
_diffrn_radiation_source     'fine-focus sealed tube'
_diffrn_radiation_monochromator     graphite
_diffrn_measurement_device_type     'Bruker SMART APEX CCD area-detector'
_diffrn_measurement_method     '\f and \w scans'
_diffrn_detector_area_resol_mean     ?
_diffrn_reflns_number     5474
_diffrn_reflns_av_R_equivalents     0.0288
_diffrn_reflns_av_sigmaI/netI     0.0324
_diffrn_reflns_theta_min     2.13
_diffrn_reflns_theta_max     26.00
_diffrn_reflns_theta_full     26.00
_diffrn_measured_fraction_theta_max     0.986
_diffrn_measured_fraction_theta_full     0.986
_diffrn_reflns_limit_h_min     -10
_diffrn_reflns_limit_h_max     10
_diffrn_reflns_limit_k_min     -13
_diffrn_reflns_limit_k_max     13
_diffrn_reflns_limit_l_min     -12
_diffrn_reflns_limit_l_max     13
_diffrn_standards_number     0
_diffrn_standards_interval_count     ?
_diffrn_standards_interval_time     ?
_diffrn_standards_decay_%     ?
_refine_special_details
;
 Refinement of F^2^ against ALL reflections.  The weighted R-factor wR and
 goodness of fit S are based on F^2^, conventional R-factors R are based
 on F, with F set to zero for negative F^2^. The threshold expression of
 F^2^ > 2sigma(F^2^) is used only for calculating R-factors(gt) etc. and is
 not relevant to the choice of reflections for refinement.  R-factors based
 on F^2^ are statistically about twice as large as those based on F, and R-
 factors based on ALL data will be even larger.
;
_reflns_number_total     3271
_reflns_number_gt     2886
_reflns_threshold_expression     I>2\s(I)
_refine_ls_structure_factor_coef     Fsqd
_refine_ls_matrix_type     full
_refine_ls_R_factor_all     0.0513
_refine_ls_R_factor_gt     0.0454
_refine_ls_wR_factor_gt     0.1114
_refine_ls_wR_factor_ref     0.1157
_refine_ls_goodness_of_fit_ref     1.061
_refine_ls_restrained_S_all     1.061
_refine_ls_number_reflns     3271
_refine_ls_number_parameters     239
_refine_ls_number_restraints     0
_refine_ls_hydrogen_treatment     mixed
_refine_ls_weighting_scheme     calc
_refine_ls_weighting_details
         'calc w=1/[\s^2^(Fo^2^)+(0.0526P)^2^+0.1960P] where P=(Fo^2^+2Fc^2^)/3'
_atom_sites_solution_hydrogens     geom
_atom_sites_solution_primary     direct
_atom_sites_solution_secondary     difmap
_refine_ls_shift/su_max     0.000
_refine_ls_shift/su_mean     0.000
_refine_diff_density_max     0.207
_refine_diff_density_min     -0.230
_refine_ls_extinction_method     none
_refine_ls_extinction_coef     ?
_refine_ls_extinction_expression
                                  'Fc^*^=kFc[1+0.001xFc^2^\l^3^/sin(2\q)]^-1/4^'
loop_
    _atom_type_symbol
    _atom_type_description
    _atom_type_scat_dispersion_real
    _atom_type_scat_dispersion_imag
    _atom_type_scat_source
    'C' 'C' 0.0033 0.0016
                         'International Tables Vol C Tables 4.2.6.8 and 6.1.1.4'
    'H' 'H' 0.0000 0.0000
                         'International Tables Vol C Tables 4.2.6.8 and 6.1.1.4'
    'N' 'N' 0.0061 0.0033
                         'International Tables Vol C Tables 4.2.6.8 and 6.1.1.4'
    'O' 'O' 0.0106 0.0060
                         'International Tables Vol C Tables 4.2.6.8 and 6.1.1.4'
    'F' 'F' 0.0171 0.0103
                         'International Tables Vol C Tables 4.2.6.8 and 6.1.1.4'
    'Cl' 'Cl' 0.1484 0.1585
                         'International Tables Vol C Tables 4.2.6.8 and 6.1.1.4'
_computing_data_collection
;
SMART (Bruker, 2000)
;
_computing_cell_refinement
;
SAINT (Bruker, 2000)
;
_computing_data_reduction
;
SAINT (Bruker, 2000)
;
_computing_structure_solution
;
SHELXS97 (Sheldrick, 2008)
;
_computing_structure_refinement
;
SHELXL97 (Sheldrick, 2008)
;
_computing_molecular_graphics
;
SHELXTL (Sheldrick, 2008) and Mercury (Macrae <i>et al.</i>,
2008)
;
_computing_publication_material
;
SHELXTL (Sheldrick, 2008)
;
loop_
    _atom_site_type_symbol
    _atom_site_label
    _atom_site_fract_x
    _atom_site_fract_y
    _atom_site_fract_z
    _atom_site_U_iso_or_equiv
    _atom_site_adp_type
    _atom_site_calc_flag
    _atom_site_refinement_flags
    _atom_site_occupancy
    _atom_site_symmetry_multiplicity
    _atom_site_disorder_assembly
    _atom_site_disorder_group
    C C1 0.7630(2) 0.2167(2) -0.02643(18) 0.0427(4) Uani d . 1 1 . .
    C C2 0.8270(2) 0.1167(2) -0.08394(19) 0.0478(4) Uani d . 1 1 . .
    C C3 0.9422(3) 0.1317(3) -0.1918(2) 0.0611(6) Uani d . 1 1 . .
    H H3 0.9816 0.0618 -0.2276 0.073 Uiso calc R 1 1 . .
    C C4 0.9982(3) 0.2526(3) -0.2461(2) 0.0706(7) Uani d . 1 1 . .
    H H4 1.0773 0.2644 -0.3195 0.085 Uiso calc R 1 1 . .
    C C5 0.9403(3) 0.3566(3) -0.1949(2) 0.0750(7) Uani d . 1 1 . .
    H H5 0.9787 0.4388 -0.2327 0.090 Uiso calc R 1 1 . .
    C C6 0.8239(3) 0.3360(2) -0.0861(2) 0.0602(5) Uani d . 1 1 . .
    C C7 0.6521(2) 0.1886(2) 0.10413(18) 0.0432(4) Uani d . 1 1 . .
    C C8 0.3644(2) 0.21024(17) 0.18987(17) 0.0391(4) Uani d . 1 1 . .
    C C9 0.3813(2) 0.1688(2) 0.32952(18) 0.0462(4) Uani d . 1 1 . .
    H H9 0.4817 0.1503 0.3590 0.055 Uiso calc R 1 1 . .
    C C10 0.2489(2) 0.1551(2) 0.42425(18) 0.0461(4) Uani d . 1 1 . .
    H H10 0.2609 0.1273 0.5176 0.055 Uiso calc R 1 1 . .
    C C11 0.0990(2) 0.18196(17) 0.38294(18) 0.0408(4) Uani d . 1 1 . .
    C C12 0.0809(2) 0.2233(2) 0.24416(19) 0.0470(4) Uani d . 1 1 . .
    H H12 -0.0198 0.2422 0.2149 0.056 Uiso calc R 1 1 . .
    C C13 0.2140(2) 0.2363(2) 0.14935(18) 0.0461(4) Uani d . 1 1 . .
    H H13 0.2019 0.2631 0.0563 0.055 Uiso calc R 1 1 . .
    C C14 -0.1851(2) 0.2030(2) 0.4525(2) 0.0497(5) Uani d . 1 1 . .
    H H14A -0.2488 0.1521 0.5341 0.060 Uiso calc R 1 1 . .
    H H14B -0.1861 0.1737 0.3806 0.060 Uiso calc R 1 1 . .
    C C15 -0.2607(2) 0.36755(19) 0.40005(18) 0.0414(4) Uani d . 1 1 . .
    C C16 -0.2680(2) 0.4370(2) 0.4829(2) 0.0498(5) Uani d . 1 1 . .
    H H16 -0.2264 0.3819 0.5710 0.060 Uiso calc R 1 1 . .
    C C17 -0.3362(2) 0.5864(2) 0.4347(2) 0.0506(5) Uani d . 1 1 . .
    H H17 -0.3418 0.6348 0.4885 0.061 Uiso calc R 1 1 . .
    C C18 -0.3961(2) 0.6622(2) 0.3043(2) 0.0479(4) Uani d . 1 1 . .
    C C19 -0.3260(2) 0.4551(2) 0.2721(2) 0.0503(5) Uani d . 1 1 . .
    H H19 -0.3230 0.4098 0.2161 0.060 Uiso calc R 1 1 . .
    Cl Cl1 -0.48341(8) 0.85162(6) 0.23999(7) 0.0783(2) Uani d . 1 1 . .
    F F1 0.77345(18) -0.00346(13) -0.02627(13) 0.0741(4) Uani d . 1 1 . .
    F F2 0.7661(2) 0.43493(16) -0.03160(16) 0.1031(6) Uani d . 1 1 . .
    N N1 0.49454(18) 0.22686(16) 0.08547(16) 0.0430(4) Uani d . 1 1 . .
    H H1 0.468(2) 0.265(2) -0.001(2) 0.052 Uiso d . 1 1 . .
    N N2 -0.3942(2) 0.60203(18) 0.22226(16) 0.0537(4) Uani d . 1 1 . .
    O O1 0.71012(17) 0.1345(2) 0.21658(15) 0.0727(5) Uani d . 1 1 . .
    O O2 -0.02172(15) 0.16015(14) 0.48849(13) 0.0495(3) Uani d . 1 1 . .
loop_
    _atom_site_aniso_label
    _atom_site_aniso_U_11
    _atom_site_aniso_U_22
    _atom_site_aniso_U_33
    _atom_site_aniso_U_12
    _atom_site_aniso_U_13
    _atom_site_aniso_U_23
    C1 0.0410(9) 0.0482(10) 0.0375(9) -0.0112(8) -0.0013(7) -0.0189(8)
    C2 0.0514(11) 0.0483(10) 0.0415(10) -0.0084(8) -0.0054(8) -0.0207(8)
    C3 0.0524(12) 0.0763(15) 0.0463(11) 0.0010(11) -0.0033(9) -0.0335(11)
    C4 0.0484(12) 0.116(2) 0.0456(12) -0.0288(13) 0.0066(9) -0.0342(13)
    C5 0.0860(17) 0.1005(19) 0.0517(13) -0.0615(15) 0.0073(12) -0.0240(13)
    C6 0.0785(15) 0.0630(13) 0.0489(11) -0.0310(11) 0.0043(10) -0.0278(10)
    C7 0.0470(10) 0.0465(9) 0.0385(9) -0.0125(8) -0.0001(8) -0.0220(8)
    C8 0.0434(9) 0.0330(8) 0.0364(9) -0.0069(7) 0.0014(7) -0.0159(7)
    C9 0.0425(10) 0.0540(10) 0.0408(10) -0.0085(8) -0.0032(8) -0.0230(8)
    C10 0.0508(11) 0.0483(10) 0.0347(9) -0.0076(8) -0.0026(8) -0.0188(8)
    C11 0.0453(10) 0.0322(8) 0.0391(9) -0.0062(7) 0.0016(7) -0.0160(7)
    C12 0.0423(10) 0.0523(10) 0.0444(10) -0.0092(8) -0.0041(8) -0.0219(9)
    C13 0.0512(11) 0.0480(10) 0.0355(9) -0.0090(8) -0.0030(8) -0.0188(8)
    C14 0.0457(10) 0.0462(10) 0.0515(11) -0.0141(8) 0.0055(8) -0.0194(9)
    C15 0.0353(9) 0.0447(9) 0.0424(9) -0.0120(7) 0.0045(7) -0.0198(8)
    C16 0.0479(11) 0.0540(11) 0.0457(10) -0.0101(8) -0.0079(8) -0.0214(9)
    C17 0.0483(11) 0.0552(11) 0.0573(12) -0.0160(9) 0.0002(9) -0.0321(10)
    C18 0.0379(9) 0.0427(9) 0.0550(11) -0.0123(7) 0.0062(8) -0.0179(9)
    C19 0.0544(11) 0.0524(11) 0.0444(10) -0.0118(9) 0.0011(8) -0.0254(9)
    Cl1 0.0732(4) 0.0415(3) 0.0948(5) -0.0080(2) 0.0032(3) -0.0186(3)
    F1 0.1111(11) 0.0569(7) 0.0632(8) -0.0301(7) 0.0031(7) -0.0322(6)
    F2 0.1807(18) 0.0716(9) 0.0786(10) -0.0650(11) 0.0283(10) -0.0444(8)
    N1 0.0453(9) 0.0451(8) 0.0327(8) -0.0082(6) -0.0008(6) -0.0161(7)
    N2 0.0541(10) 0.0527(9) 0.0428(9) -0.0079(7) -0.0019(7) -0.0173(7)
    O1 0.0500(8) 0.1190(14) 0.0444(8) -0.0210(9) -0.0008(7) -0.0348(9)
    O2 0.0436(7) 0.0507(7) 0.0411(7) -0.0063(6) 0.0034(5) -0.0170(6)
_geom_special_details
;
 All esds (except the esd in the dihedral angle between two l.s. planes)
 are estimated using the full covariance matrix.  The cell esds are taken
 into account individually in the estimation of esds in distances, angles
 and torsion angles; correlations between esds in cell parameters are only
 used when they are defined by crystal symmetry.  An approximate (isotropic)
 treatment of cell esds is used for estimating esds involving l.s. planes.
;
loop_
    _geom_bond_atom_site_label_1
    _geom_bond_atom_site_label_2
    _geom_bond_site_symmetry_2
    _geom_bond_distance
    _geom_bond_publ_flag
    C1 C6 . 1.374(3) ?
    C1 C2 . 1.382(2) ?
    C1 C7 . 1.504(2) ?
    C2 F1 . 1.344(2) ?
    C2 C3 . 1.361(3) ?
    C3 C4 . 1.366(3) ?
    C3 H3 . 0.9300 ?
    C4 C5 . 1.368(4) ?
    C4 H4 . 0.9300 ?
    C5 C6 . 1.374(3) ?
    C5 H5 . 0.9300 ?
    C6 F2 . 1.347(2) ?
    C7 O1 . 1.217(2) ?
    C7 N1 . 1.336(2) ?
    C8 C13 . 1.381(3) ?
    C8 C9 . 1.390(2) ?
    C8 N1 . 1.423(2) ?
    C9 C10 . 1.379(2) ?
    C9 H9 . 0.9300 ?
    C10 C11 . 1.378(3) ?
    C10 H10 . 0.9300 ?
    C11 O2 . 1.377(2) ?
    C11 C12 . 1.383(2) ?
    C12 C13 . 1.384(2) ?
    C12 H12 . 0.9300 ?
    C13 H13 . 0.9300 ?
    C14 O2 . 1.432(2) ?
    C14 C15 . 1.508(2) ?
    C14 H14A . 0.9700 ?
    C14 H14B . 0.9700 ?
    C15 C19 . 1.371(3) ?
    C15 C16 . 1.391(2) ?
    C16 C17 . 1.368(3) ?
    C16 H16 . 0.9300 ?
    C17 C18 . 1.372(3) ?
    C17 H17 . 0.9300 ?
    C18 N2 . 1.316(2) ?
    C18 Cl1 . 1.7328(19) ?
    C19 N2 . 1.345(2) ?
    C19 H19 . 0.9300 ?
    N1 H1 . 0.88(2) ?
loop_
    _geom_angle_atom_site_label_1
    _geom_angle_atom_site_label_2
    _geom_angle_atom_site_label_3
    _geom_angle_site_symmetry_1
    _geom_angle_site_symmetry_3
    _geom_angle
    _geom_angle_publ_flag
    C6 C1 C2 . . 115.21(17) ?
    C6 C1 C7 . . 121.35(16) ?
    C2 C1 C7 . . 122.93(16) ?
    F1 C2 C3 . . 119.06(18) ?
    F1 C2 C1 . . 117.06(16) ?
    C3 C2 C1 . . 123.86(19) ?
    C2 C3 C4 . . 118.0(2) ?
    C2 C3 H3 . . 121.0 ?
    C4 C3 H3 . . 121.0 ?
    C3 C4 C5 . . 121.5(2) ?
    C3 C4 H4 . . 119.3 ?
    C5 C4 H4 . . 119.3 ?
    C4 C5 C6 . . 118.1(2) ?
    C4 C5 H5 . . 121.0 ?
    C6 C5 H5 . . 121.0 ?
    F2 C6 C1 . . 116.98(18) ?
    F2 C6 C5 . . 119.7(2) ?
    C1 C6 C5 . . 123.4(2) ?
    O1 C7 N1 . . 125.21(17) ?
    O1 C7 C1 . . 118.93(16) ?
    N1 C7 C1 . . 115.86(15) ?
    C13 C8 C9 . . 118.73(16) ?
    C13 C8 N1 . . 117.80(15) ?
    C9 C8 N1 . . 123.47(16) ?
    C10 C9 C8 . . 119.84(17) ?
    C10 C9 H9 . . 120.1 ?
    C8 C9 H9 . . 120.1 ?
    C11 C10 C9 . . 121.11(16) ?
    C11 C10 H10 . . 119.4 ?
    C9 C10 H10 . . 119.4 ?
    O2 C11 C10 . . 115.23(15) ?
    O2 C11 C12 . . 125.25(16) ?
    C10 C11 C12 . . 119.49(16) ?
    C11 C12 C13 . . 119.36(17) ?
    C11 C12 H12 . . 120.3 ?
    C13 C12 H12 . . 120.3 ?
    C8 C13 C12 . . 121.47(16) ?
    C8 C13 H13 . . 119.3 ?
    C12 C13 H13 . . 119.3 ?
    O2 C14 C15 . . 111.33(15) ?
    O2 C14 H14A . . 109.4 ?
    C15 C14 H14A . . 109.4 ?
    O2 C14 H14B . . 109.4 ?
    C15 C14 H14B . . 109.4 ?
    H14A C14 H14B . . 108.0 ?
    C19 C15 C16 . . 116.97(17) ?
    C19 C15 C14 . . 122.83(17) ?
    C16 C15 C14 . . 120.19(16) ?
    C17 C16 C15 . . 119.99(17) ?
    C17 C16 H16 . . 120.0 ?
    C15 C16 H16 . . 120.0 ?
    C16 C17 C18 . . 117.59(17) ?
    C16 C17 H17 . . 121.2 ?
    C18 C17 H17 . . 121.2 ?
    N2 C18 C17 . . 124.97(17) ?
    N2 C18 Cl1 . . 116.22(15) ?
    C17 C18 Cl1 . . 118.81(15) ?
    N2 C19 C15 . . 124.31(17) ?
    N2 C19 H19 . . 117.8 ?
    C15 C19 H19 . . 117.8 ?
    C7 N1 C8 . . 127.66(15) ?
    C7 N1 H1 . . 116.4(13) ?
    C8 N1 H1 . . 115.9(13) ?
    C18 N2 C19 . . 116.17(17) ?
    C11 O2 C14 . . 118.83(14) ?
loop_
    _geom_torsion_atom_site_label_1
    _geom_torsion_atom_site_label_2
    _geom_torsion_atom_site_label_3
    _geom_torsion_atom_site_label_4
    _geom_torsion_site_symmetry_1
    _geom_torsion_site_symmetry_2
    _geom_torsion_site_symmetry_3
    _geom_torsion_site_symmetry_4
    _geom_torsion
    _geom_torsion_publ_flag
    C6 C1 C2 F1 . . . . 178.43(17) ?
    C7 C1 C2 F1 . . . . 6.5(3) ?
    C6 C1 C2 C3 . . . . 0.0(3) ?
    C7 C1 C2 C3 . . . . -171.90(18) ?
    F1 C2 C3 C4 . . . . -178.15(19) ?
    C1 C2 C3 C4 . . . . 0.2(3) ?
    C2 C3 C4 C5 . . . . -0.4(3) ?
    C3 C4 C5 C6 . . . . 0.3(4) ?
    C2 C1 C6 F2 . . . . -179.11(18) ?
    C7 C1 C6 F2 . . . . -7.1(3) ?
    C2 C1 C6 C5 . . . . -0.1(3) ?
    C7 C1 C6 C5 . . . . 171.9(2) ?
    C4 C5 C6 F2 . . . . 178.9(2) ?
    C4 C5 C6 C1 . . . . 0.0(4) ?
    C6 C1 C7 O1 . . . . -77.8(3) ?
    C2 C1 C7 O1 . . . . 93.7(2) ?
    C6 C1 C7 N1 . . . . 102.0(2) ?
    C2 C1 C7 N1 . . . . -86.6(2) ?
    C13 C8 C9 C10 . . . . -0.3(3) ?
    N1 C8 C9 C10 . . . . -179.98(16) ?
    C8 C9 C10 C11 . . . . 0.0(3) ?
    C9 C10 C11 O2 . . . . 178.18(16) ?
    C9 C10 C11 C12 . . . . 0.0(3) ?
    O2 C11 C12 C13 . . . . -177.66(16) ?
    C10 C11 C12 C13 . . . . 0.3(3) ?
    C9 C8 C13 C12 . . . . 0.6(3) ?
    N1 C8 C13 C12 . . . . -179.67(16) ?
    C11 C12 C13 C8 . . . . -0.6(3) ?
    O2 C14 C15 C19 . . . . 123.96(19) ?
    O2 C14 C15 C16 . . . . -56.7(2) ?
    C19 C15 C16 C17 . . . . -0.8(3) ?
    C14 C15 C16 C17 . . . . 179.80(17) ?
    C15 C16 C17 C18 . . . . 0.3(3) ?
    C16 C17 C18 N2 . . . . 0.6(3) ?
    C16 C17 C18 Cl1 . . . . 179.99(14) ?
    C16 C15 C19 N2 . . . . 0.7(3) ?
    C14 C15 C19 N2 . . . . -179.97(17) ?
    O1 C7 N1 C8 . . . . -1.5(3) ?
    C1 C7 N1 C8 . . . . 178.76(15) ?
    C13 C8 N1 C7 . . . . -170.21(16) ?
    C9 C8 N1 C7 . . . . 9.5(3) ?
    C17 C18 N2 C19 . . . . -0.7(3) ?
    Cl1 C18 N2 C19 . . . . 179.84(14) ?
    C15 C19 N2 C18 . . . . 0.1(3) ?
    C10 C11 O2 C14 . . . . 172.31(14) ?
    C12 C11 O2 C14 . . . . -9.6(2) ?
    C15 C14 O2 C11 . . . . -78.49(19) ?
loop_
    _geom_hbond_atom_site_label_D
    _geom_hbond_atom_site_label_H
    _geom_hbond_atom_site_label_A
    _geom_hbond_site_symmetry_A
    _geom_hbond_distance_DH
    _geom_hbond_distance_HA
    _geom_hbond_distance_DA
    _geom_hbond_angle_DHA
    C9 H9 O1 . 0.93 2.27 2.863(2) 121.2
    N1 H1 N2 2_565 0.88(2) 2.24(2) 3.109(2) 170.6(18)
    C19 H19 F2 1_455 0.93 2.54 3.309(2) 139.9
    C14 H14B O1 1_455 0.97 2.42 3.344(3) 159.7
    C16 H16 Cg2 1_456 0.93 2.99 3.912(2) 173
_iucr_refine_instructions_details
;
TITL I         P-1          R = 0.05
CELL  0.71073    8.8173   10.7036   10.8452    61.939    77.597    69.636
ZERR        2    0.0011    0.0013    0.0014     0.002     0.002     0.002
LATT   1
SFAC  C  H Cl  F  N  O
UNIT    38   26   2   4   4   4
TEMP    25
L.S. 5
FMAP 2
PLAN -20
ACTA
BOND $H
CONF
WGHT   0.05260   0.19600
FVAR   10.00000
Cl1   3 -0.48341  0.85162  0.23999 =
       11.00000   0.0732   0.0415   0.0948  -0.0186   0.0032  -0.0080
F1    4  0.77345 -0.00346 -0.02627 =
       11.00000   0.1111   0.0569   0.0632  -0.0322   0.0031  -0.0301
F2    4  0.76610  0.43493 -0.03160 =
       11.00000   0.1807   0.0716   0.0786  -0.0444   0.0283  -0.0650
O1    6  0.71012  0.13450  0.21658 =
       11.00000   0.0500   0.1190   0.0444  -0.0348  -0.0008  -0.0210
O2    6 -0.02172  0.16015  0.48849 =
       11.00000   0.0436   0.0507   0.0411  -0.0170   0.0034  -0.0063
N1    5  0.49454  0.22686  0.08547 =
       11.00000   0.0453   0.0451   0.0327  -0.0161  -0.0008  -0.0082
AFIX   3
H1    2  0.46800  0.26500 -0.00100 11.00000 -1.20000
AFIX   0
N2    5 -0.39420  0.60203  0.22226 =
       11.00000   0.0541   0.0527   0.0428  -0.0173  -0.0019  -0.0079
C1    1  0.76300  0.21670 -0.02643 =
       11.00000   0.0410   0.0482   0.0375  -0.0189  -0.0013  -0.0112
C2    1  0.82700  0.11670 -0.08394 =
       11.00000   0.0514   0.0483   0.0415  -0.0207  -0.0054  -0.0084
C3    1  0.94220  0.13170 -0.19180 =
       11.00000   0.0524   0.0763   0.0463  -0.0335  -0.0033   0.0010
AFIX  43
H3    2  0.98160  0.06180 -0.22760 11.00000 -1.20000
AFIX   0
C4    1  0.99820  0.25260 -0.24610 =
       11.00000   0.0484   0.1160   0.0456  -0.0342   0.0066  -0.0288
AFIX  43
H4    2  1.07730  0.26440 -0.31950 11.00000 -1.20000
AFIX   0
C5    1  0.94030  0.35660 -0.19490 =
       11.00000   0.0860   0.1005   0.0517  -0.0240   0.0073  -0.0615
AFIX  43
H5    2  0.97870  0.43880 -0.23270 11.00000 -1.20000
AFIX   0
C6    1  0.82390  0.33600 -0.08610 =
       11.00000   0.0785   0.0630   0.0489  -0.0278   0.0043  -0.0310
C7    1  0.65210  0.18860  0.10413 =
       11.00000   0.0470   0.0465   0.0385  -0.0220  -0.0001  -0.0125
C8    1  0.36440  0.21024  0.18987 =
       11.00000   0.0434   0.0330   0.0364  -0.0159   0.0014  -0.0069
C9    1  0.38130  0.16880  0.32952 =
       11.00000   0.0425   0.0540   0.0408  -0.0230  -0.0032  -0.0085
AFIX  43
H9    2  0.48170  0.15030  0.35900 11.00000 -1.20000
AFIX   0
C10   1  0.24890  0.15510  0.42425 =
       11.00000   0.0508   0.0483   0.0347  -0.0188  -0.0026  -0.0076
AFIX  43
H10   2  0.26090  0.12730  0.51760 11.00000 -1.20000
AFIX   0
C11   1  0.09900  0.18196  0.38294 =
       11.00000   0.0453   0.0322   0.0391  -0.0160   0.0016  -0.0062
C12   1  0.08090  0.22330  0.24416 =
       11.00000   0.0423   0.0523   0.0444  -0.0219  -0.0041  -0.0092
AFIX  43
H12   2 -0.01980  0.24220  0.21490 11.00000 -1.20000
AFIX   0
C13   1  0.21400  0.23630  0.14935 =
       11.00000   0.0512   0.0480   0.0355  -0.0188  -0.0030  -0.0090
AFIX  43
H13   2  0.20190  0.26310  0.05630 11.00000 -1.20000
AFIX   0
C14   1 -0.18510  0.20300  0.45250 =
       11.00000   0.0457   0.0462   0.0515  -0.0194   0.0055  -0.0141
AFIX  23
H14A  2 -0.24880  0.15210  0.53410 11.00000 -1.20000
H14B  2 -0.18610  0.17370  0.38060 11.00000 -1.20000
AFIX   0
C15   1 -0.26070  0.36755  0.40005 =
       11.00000   0.0353   0.0447   0.0424  -0.0198   0.0045  -0.0120
C16   1 -0.26800  0.43700  0.48290 =
       11.00000   0.0479   0.0540   0.0457  -0.0214  -0.0079  -0.0101
AFIX  43
H16   2 -0.22640  0.38190  0.57100 11.00000 -1.20000
AFIX   0
C17   1 -0.33620  0.58640  0.43470 =
       11.00000   0.0483   0.0552   0.0573  -0.0321   0.0002  -0.0160
AFIX  43
H17   2 -0.34180  0.63480  0.48850 11.00000 -1.20000
AFIX   0
C18   1 -0.39610  0.66220  0.30430 =
       11.00000   0.0379   0.0427   0.0550  -0.0179   0.0062  -0.0123
C19   1 -0.32600  0.45510  0.27210 =
       11.00000   0.0544   0.0524   0.0444  -0.0254   0.0011  -0.0118
AFIX  43
H19   2 -0.32300  0.40980  0.21610 11.00000 -1.20000
AFIX   0
HKLF 4
END
;
