# Supplementary material for: Crystal structure of N-{4-[(6-chloro­pyridin-3-yl)meth­oxy]phen­yl}-2,6-di­fluoro­benzamide
Source: Acta Crystallogr E Crystallogr Commun. 2016 Jan 1;72(Pt 1):60–2. doi: 10.1107/S2056989015023701 (PMC4704742; doi:10.1107/S2056989015023701)
Supplement: Supplementary file 2 [file e-72-00060-Isup2.hkl]

# 
# h,k,l, Fc-squared, Fo-squared, sigma(Fo-squared) and status flag 
# 
data_I
_shelx_title ' 110118bm in P-1' 
_shelx_refln_list_code          4 
_shelx_F_calc_maximum      118.65 
_exptl_crystal_F_000       384.00 
_reflns_d_resolution_high  0.8107 
 
loop_ 
 _symmetry_equiv_pos_as_xyz 
 'x, y, z' 
 '-x, -y, -z' 
 
_cell_length_a     8.8173 
_cell_length_b    10.7036 
_cell_length_c    10.8452 
_cell_angle_alpha  61.939 
_cell_angle_beta   77.597 
_cell_angle_gamma  69.636 
 
_shelx_F_squared_multiplier     1.000 
 
loop_ 
 _refln_index_h 
 _refln_index_k 
 _refln_index_l 
 _refln_F_squared_calc 
 _refln_F_squared_meas 
 _refln_F_squared_sigma 
 _refln_observed_status 
   1   0   0      146.46      158.56      1.91 o 
   2   0   0      696.95      784.03     33.25 o 
   3   0   0       53.39       60.21      1.35 o 
   4   0   0     1382.91     1414.02     10.85 o 
   5   0   0        7.25       11.83      0.62 o 
   6   0   0       25.53       27.64      1.06 o 
   7   0   0      182.61      194.58      3.95 o 
   8   0   0       76.00       67.55      3.80 o 
   9   0   0       25.53       22.46      2.30 o 
  10   0   0        4.67        6.02      1.58 o 
  -9   1   0        1.11        0.97      0.64 o 
  -8   1   0       49.65       54.44      2.33 o 
  -7   1   0      186.98      192.80      4.09 o 
  -6   1   0       10.74        8.39      0.67 o 
  -5   1   0       35.46       36.41      1.14 o 
  -4   1   0       34.57       36.28      2.53 o 
  -3   1   0      192.46      234.16     13.26 o 
  -2   1   0       95.57       98.79      1.70 o 
  -1   1   0       56.05       51.70      0.82 o 
   0   1   0      442.31      442.99     10.20 o 
   1   1   0      905.15      893.86      6.03 o 
   2   1   0     4115.74     4138.59     41.67 o 
   3   1   0     4732.24     4946.20     65.68 o 
   4   1   0      968.32      981.67      5.70 o 
   5   1   0        0.95        1.94      0.47 o 
   6   1   0       60.16       70.12      1.62 o 
   7   1   0       32.85       35.78      2.61 o 
   8   1   0      124.04      122.87      5.19 o 
   9   1   0        0.40        1.97      0.80 o 
  10   1   0       11.63       17.47      2.16 o 
  -8   2   0      122.71      126.82      5.25 o 
  -7   2   0        7.29        8.33      1.09 o 
  -6   2   0      171.45      168.28      5.27 o 
  -5   2   0       71.71       71.23      1.68 o 
  -4   2   0       81.63       84.07      1.65 o 
  -3   2   0        4.32        5.93      0.98 o 
  -2   2   0      562.51      565.15     11.22 o 
  -1   2   0       18.68       15.78      0.74 o 
   0   2   0     4733.59     4676.26    129.78 o 
   1   2   0      392.65      386.99     17.97 o 
   2   2   0     3340.19     3226.96     30.53 o 
   3   2   0      576.67      560.04      3.53 o 
   4   2   0       14.42       11.07      0.76 o 
   5   2   0      383.50      388.08      5.41 o 
   6   2   0       14.42       16.14      0.75 o 
   7   2   0      214.11      202.51      3.88 o 
   8   2   0        5.69        4.85      1.30 o 
   9   2   0       13.08       16.22      2.00 o 
  10   2   0        0.60        0.69      0.64 o 
  -9   3   0        1.71        1.96      0.79 o 
  -8   3   0       12.22       12.87      1.56 o 
  -7   3   0       52.62       53.10      2.43 o 
  -6   3   0       62.12       60.35      6.60 o 
  -5   3   0       37.37       35.42      1.70 o 
  -4   3   0      453.80      439.56      4.07 o 
  -3   3   0       57.46       55.52      1.11 o 
  -2   3   0     1168.93     1176.86      9.02 o 
  -1   3   0      200.93      225.51      2.99 o 
   0   3   0     5572.28     5656.94    135.60 o 
   1   3   0     2418.04     2462.21     60.47 o 
   2   3   0       13.37       16.11      0.62 o 
   3   3   0      159.40      157.84      6.70 o 
   4   3   0       17.11       15.21      0.74 o 
   5   3   0      824.54      796.55      6.06 o 
   6   3   0      215.10      210.82      4.90 o 
   7   3   0       47.74       54.95      2.09 o 
   8   3   0       10.06       14.11      2.14 o 
   9   3   0        3.32        2.13      0.97 o 
  10   3   0       14.93       14.48      2.50 o 
  -8   4   0        7.10        6.26      1.07 o 
  -7   4   0        0.04        0.26      0.47 o 
  -6   4   0        1.48        3.15      0.77 o 
  -5   4   0       31.69       26.54      1.23 o 
  -4   4   0        0.51        0.84      0.33 o 
  -3   4   0      331.59      367.13      4.85 o 
  -2   4   0      132.14      132.51      1.56 o 
  -1   4   0      449.02      469.77      4.93 o 
   0   4   0      974.57     1064.48     37.53 o 
   1   4   0       19.66       15.63      0.54 o 
   2   4   0      121.32      116.35      4.73 o 
   3   4   0      477.43      517.32     12.82 o 
   4   4   0        2.17        1.60      0.23 o 
   5   4   0       17.82       13.55      0.95 o 
   6   4   0        8.64       10.71      0.98 o 
   7   4   0       46.42       46.38      1.98 o 
   8   4   0       26.52       19.00      2.08 o 
   9   4   0       82.78       89.76      4.91 o 
  10   4   0        3.97        7.93      1.94 o 
  -7   5   0        4.19        5.49      1.58 o 
  -6   5   0        7.30        8.90      1.86 o 
  -5   5   0        0.16        1.02      0.47 o 
  -4   5   0       29.24       24.03      1.94 o 
  -3   5   0       12.17       12.33      1.07 o 
  -2   5   0       20.92       23.92      1.76 o 
  -1   5   0       48.72       51.29      1.82 o 
   0   5   0     1992.52     2151.02     56.55 o 
   1   5   0       10.26       12.38      0.73 o 
   2   5   0     1220.06     1346.53     36.86 o 
   3   5   0        2.57        4.31      0.40 o 
   4   5   0       69.84       65.33      1.95 o 
   5   5   0       48.84       47.06      1.80 o 
   6   5   0      132.62      134.98      3.26 o 
   7   5   0      350.92      343.49     12.88 o 
   8   5   0        6.65        4.94      1.33 o 
   9   5   0       22.89       27.29      2.66 o 
  10   5   0        0.68        2.69      0.97 o 
  -7   6   0        0.94        0.47      0.69 o 
  -6   6   0        8.00        9.48      2.00 o 
  -5   6   0       17.65       17.16      1.44 o 
  -4   6   0       82.63       73.73      2.72 o 
  -3   6   0        7.02        8.13      1.04 o 
  -2   6   0       49.34       52.63      2.11 o 
  -1   6   0       17.57       23.97      1.36 o 
   0   6   0      301.58      318.18      6.93 o 
   1   6   0      173.85      159.83      9.96 o 
   2   6   0      141.48      144.01      6.17 o 
   3   6   0      120.36      133.63      2.59 o 
   4   6   0       31.98       31.79      1.47 o 
   5   6   0       24.65       23.88      1.35 o 
   6   6   0        3.89        7.01      1.18 o 
   7   6   0        0.40        0.12      0.42 o 
   8   6   0        0.22        1.26      0.52 o 
   9   6   0        0.19        1.00      0.64 o 
  10   6   0        0.07        0.19      0.61 o 
  -6   7   0        1.59        0.36      0.75 o 
  -5   7   0        4.96        3.60      1.14 o 
  -4   7   0       45.97       43.22      2.22 o 
  -3   7   0        0.05        0.80      0.40 o 
  -2   7   0       51.87       45.78      2.12 o 
  -1   7   0       70.14       66.00      2.44 o 
   0   7   0      145.20      135.92      3.38 o 
   1   7   0       13.47       12.12      1.05 o 
   2   7   0        3.40        3.69      0.61 o 
   3   7   0       37.97       38.09      1.21 o 
   4   7   0      320.28      320.69     13.99 o 
   5   7   0       64.58       56.96      2.16 o 
   6   7   0       53.84       51.15      2.25 o 
   7   7   0       85.33       82.21      2.93 o 
   8   7   0        0.13        0.90      0.45 o 
   9   7   0        0.69        1.14      0.61 o 
  -5   8   0        0.26        0.17      0.58 o 
  -4   8   0        7.76        8.98      1.58 o 
  -3   8   0       70.84       66.40      2.83 o 
  -2   8   0        1.32        2.13      0.62 o 
  -1   8   0       33.48       33.86      2.90 o 
   0   8   0        3.74        4.44      0.81 o 
   1   8   0       74.93       72.58      3.86 o 
   2   8   0       38.17       43.35      5.83 o 
   3   8   0       15.71       14.78      2.08 o 
   4   8   0      227.81      199.84      6.43 o 
   5   8   0        5.62        4.13      0.76 o 
   6   8   0        2.94        5.61      0.93 o 
   7   8   0        6.83        7.25      1.41 o 
   8   8   0        6.93        9.90      1.73 o 
   9   8   0       11.32       14.72      2.41 o 
  -4   9   0       25.31       26.81      1.89 o 
  -3   9   0       12.39       12.16      1.54 o 
  -2   9   0       49.98       49.86      2.52 o 
  -1   9   0        4.64        8.05      1.19 o 
   0   9   0       27.31       31.31      1.86 o 
   1   9   0        3.15        3.59      0.79 o 
   2   9   0      123.60      118.64      3.60 o 
   3   9   0        0.27        0.78      0.64 o 
   4   9   0       97.12       97.05      4.80 o 
   5   9   0        1.41        0.97      0.67 o 
   6   9   0        0.75        1.61      0.83 o 
   7   9   0       19.25       18.61      2.19 o 
   8   9   0        0.04        0.72      0.60 o 
  -2  10   0       60.04       61.03      2.95 o 
  -1  10   0       10.58       11.44      1.72 o 
   0  10   0       30.01       31.34      1.97 o 
   1  10   0       21.65       23.52      1.63 o 
   2  10   0        3.79        6.07      1.52 o 
   3  10   0        0.45        0.69      0.67 o 
   4  10   0      143.97      128.90      5.89 o 
   5  10   0       21.22       19.38      2.27 o 
   6  10   0        2.76        4.21      1.25 o 
   7  10   0        3.57        5.66      1.52 o 
   0  11   0        8.01        7.75      1.16 o 
   1  11   0       32.99       33.95      3.11 o 
   2  11   0       28.30       27.79      2.83 o 
   3  11   0       18.15       17.53      2.72 o 
   4  11   0       29.62       28.59      2.77 o 
   5  11   0        0.62        1.50      0.86 o 
   6  11   0       14.10       16.17      2.66 o 
  -4 -11   1        0.00        0.00      0.47 o 
  -3 -11   1       10.46        9.90      2.11 o 
  -2 -11   1        4.19        4.60      1.16 o 
  -6 -10   1       12.86       17.36      2.69 o 
  -5 -10   1        4.02        6.27      1.55 o 
  -4 -10   1        1.20        2.69      0.94 o 
  -3 -10   1        3.58        6.74      1.64 o 
  -2 -10   1        3.51        4.91      1.36 o 
  -1 -10   1        3.17        4.49      1.30 o 
   0 -10   1        0.23        1.47      0.80 o 
   1 -10   1        1.55        2.53      0.64 o 
  -8  -9   1        3.33        5.05      1.39 o 
  -7  -9   1       12.93       12.78      2.25 o 
  -6  -9   1        6.24        7.99      1.75 o 
  -5  -9   1       37.74       34.20      3.00 o 
  -4  -9   1        0.78        1.05      0.75 o 
  -3  -9   1        3.94        5.52      1.50 o 
  -2  -9   1       71.53       70.40      4.19 o 
  -1  -9   1       33.33       39.65      2.44 o 
   0  -9   1       11.29       12.37      1.46 o 
   1  -9   1       26.89       26.19      2.25 o 
   2  -9   1       77.60       81.83      3.28 o 
   3  -9   1        0.95        1.26      0.50 o 
  -8  -8   1       31.87       31.93      2.39 o 
  -7  -8   1       33.87       31.46      1.91 o 
  -6  -8   1        7.33        9.13      2.30 o 
  -5  -8   1       10.17        9.79      1.86 o 
  -4  -8   1        4.73        4.27      1.25 o 
  -3  -8   1        1.60        1.41      0.80 o 
  -2  -8   1       51.37       46.09      3.16 o 
  -1  -8   1      169.72      161.98      6.10 o 
   0  -8   1       16.28       16.38      1.69 o 
   1  -8   1       56.68       64.74      4.00 o 
   2  -8   1       36.26       33.94      2.51 o 
   3  -8   1        7.02        6.01      1.09 o 
   4  -8   1       12.63       11.25      1.40 o 
  -9  -7   1        0.53        0.33      0.53 o 
  -8  -7   1        0.24        0.90      0.43 o 
  -7  -7   1       57.99       59.16      2.56 o 
  -6  -7   1        1.20        2.10      0.54 o 
  -5  -7   1       10.91        8.81      1.07 o 
  -4  -7   1       99.40       90.56      2.67 o 
  -3  -7   1       13.58       13.34      1.94 o 
  -2  -7   1       51.96       40.32      2.80 o 
  -1  -7   1       11.67       13.74      1.07 o 
   0  -7   1        1.49        1.55      0.51 o 
   1  -7   1       12.71       12.63      1.36 o 
   2  -7   1       17.13       13.69      1.30 o 
   3  -7   1       14.31       13.78      1.30 o 
   4  -7   1       48.91       55.32      2.52 o 
   5  -7   1        4.70        6.27      1.52 o 
   6  -7   1        2.91        3.69      1.39 o 
  -9  -6   1        0.01        0.00      0.42 o 
  -8  -6   1        0.29        0.38      0.60 o 
  -7  -6   1      107.87      104.98      5.53 o 
  -6  -6   1       60.34       60.23      2.37 o 
  -5  -6   1      109.59      100.99      4.64 o 
  -4  -6   1      113.81      103.99      6.68 o 
  -3  -6   1        6.10        8.01      0.77 o 
  -2  -6   1        0.13        0.24      0.19 o 
  -1  -6   1      160.14      148.11      5.55 o 
   0  -6   1       37.28       36.35      1.89 o 
   1  -6   1        1.70        2.88      0.63 o 
   2  -6   1       22.19       20.80      1.90 o 
   3  -6   1       78.38       79.68      2.76 o 
   4  -6   1       42.42       51.61      2.31 o 
   5  -6   1        9.99        9.54      1.86 o 
   6  -6   1        6.15        7.38      1.75 o 
 -10  -5   1        3.58        3.08      1.08 o 
  -9  -5   1        0.00        0.91      0.55 o 
  -8  -5   1        1.50        1.68      0.55 o 
  -7  -5   1      331.55      336.92     10.10 o 
  -6  -5   1        0.58        1.50      0.75 o 
  -5  -5   1        8.70        9.54      1.47 o 
  -4  -5   1      285.36      279.96      6.41 o 
  -3  -5   1      399.99      430.64     32.94 o 
  -2  -5   1      262.70      258.63     15.08 o 
  -1  -5   1      730.59      761.09     16.06 o 
   0  -5   1      442.68      465.85     11.96 o 
   1  -5   1      259.15      263.13      4.22 o 
   2  -5   1      134.37      130.52      3.10 o 
   3  -5   1      170.75      158.70      3.60 o 
   4  -5   1        6.88        7.65      1.01 o 
   5  -5   1       45.69       41.20      3.11 o 
   6  -5   1        9.76       13.95      2.30 o 
   7  -5   1       49.63       53.26      3.86 o 
 -10  -4   1       26.98       30.62      3.02 o 
  -9  -4   1        8.23        9.76      1.97 o 
  -8  -4   1      168.48      156.16      4.11 o 
  -7  -4   1        6.72        6.71      0.99 o 
  -6  -4   1       48.25       44.34      2.58 o 
  -5  -4   1        5.44        6.68      1.19 o 
  -4  -4   1      488.76      505.27      7.98 o 
  -3  -4   1       22.16       20.08      1.19 o 
  -2  -4   1      141.77      170.46     14.65 o 
  -1  -4   1       76.16       75.02      7.99 o 
   0  -4   1       41.12       40.29      1.42 o 
   1  -4   1      300.61      319.05      4.80 o 
   2  -4   1       86.09       75.14      2.14 o 
   3  -4   1       95.93      100.10      2.75 o 
   4  -4   1      855.56      880.41     23.29 o 
   5  -4   1       40.14       43.33      2.08 o 
   6  -4   1        0.01        0.14      0.64 o 
   7  -4   1        5.71        6.21      1.06 o 
   8  -4   1        5.28        8.07      1.29 o 
 -10  -3   1        2.66        1.75      0.72 o 
  -9  -3   1        3.88        3.69      1.08 o 
  -8  -3   1       27.25       27.90      2.61 o 
  -7  -3   1     1229.41     1224.46     13.84 o 
  -6  -3   1       29.06       29.85      2.05 o 
  -5  -3   1       14.16       14.31      1.33 o 
  -4  -3   1       63.60       67.25      2.69 o 
  -3  -3   1        3.83        6.54      0.97 o 
  -2  -3   1       95.27       96.32      6.12 o 
  -1  -3   1     1818.52     1883.82     10.73 o 
   0  -3   1      188.16      201.96      2.75 o 
   1  -3   1      488.58      533.75      4.82 o 
   2  -3   1      330.93      328.14      3.80 o 
   3  -3   1      286.69      296.25      4.96 o 
   4  -3   1      242.13      271.55      5.63 o 
   5  -3   1       65.77       63.02      2.02 o 
   6  -3   1       24.35       23.79      1.59 o 
   7  -3   1       22.75       24.72      1.72 o 
   8  -3   1       11.43       13.41      1.60 o 
 -10  -2   1        3.35        3.91      1.19 o 
  -9  -2   1        1.04        2.11      0.89 o 
  -8  -2   1        2.98        2.99      1.03 o 
  -7  -2   1        3.16        4.33      1.05 o 
  -6  -2   1      687.62      691.46      9.40 o 
  -5  -2   1      953.07     1014.05     55.38 o 
  -4  -2   1      823.57      917.24     38.47 o 
  -3  -2   1       74.28       75.55      2.45 o 
  -2  -2   1     1271.21     1186.81      9.43 o 
  -1  -2   1      420.25      415.69     13.89 o 
   0  -2   1      846.91      875.32      9.97 o 
   1  -2   1     1346.27     1307.66     15.23 o 
   2  -2   1      525.69      528.86     10.96 o 
   3  -2   1     1291.58     1364.59     12.41 o 
   4  -2   1      317.76      344.01      5.50 o 
   5  -2   1      150.99      155.75      3.27 o 
   6  -2   1        8.31        5.69      0.83 o 
   7  -2   1      103.31       91.15      2.90 o 
   8  -2   1       13.85       15.42      1.89 o 
   9  -2   1        4.68        5.72      1.06 o 
 -10  -1   1        2.46        2.41      1.03 o 
  -9  -1   1        0.01        0.75      0.61 o 
  -8  -1   1        4.19        3.55      1.16 o 
  -7  -1   1      224.96      204.64      5.37 o 
  -6  -1   1        2.62        3.16      0.47 o 
  -5  -1   1      577.24      624.11     18.08 o 
  -4  -1   1        1.50        2.02      0.50 o 
  -3  -1   1      852.12      886.90     35.34 o 
  -2  -1   1     7394.95     7444.73     65.76 o 
  -1  -1   1      894.50      861.65      6.57 o 
   0  -1   1      423.72      388.12      3.68 o 
   1  -1   1     3601.67     3383.41     48.12 o 
   2  -1   1     2146.55     2170.53     34.70 o 
   3  -1   1       17.79       18.86      1.58 o 
   4  -1   1      228.25      254.41      8.17 o 
   5  -1   1        0.09        0.29      0.17 o 
   6  -1   1      171.74      171.50     10.47 o 
   7  -1   1       27.99       26.51      1.54 o 
   8  -1   1        1.54        1.15      0.49 o 
 -10   0   1        0.46        0.39      0.69 o 
  -9   0   1        1.65        2.99      1.05 o 
  -8   0   1       24.87       26.01      2.44 o 
  -7   0   1      177.96      176.86      5.00 o 
  -6   0   1      329.34      360.10     11.78 o 
  -5   0   1       42.39       45.24      1.46 o 
  -4   0   1       68.30       69.42      1.61 o 
  -3   0   1      598.52      625.34      6.64 o 
  -2   0   1     2318.53     2457.38     66.82 o 
  -1   0   1      142.19      162.86      2.41 o 
   0   0   1      415.66      409.90      3.54 o 
   1   0   1      132.07      150.12     10.10 o 
   2   0   1     5700.37     5480.45     82.81 o 
   3   0   1     1929.52     2039.06     69.90 o 
   4   0   1        9.46        6.82      0.43 o 
   5   0   1        0.19        0.00      0.16 o 
   6   0   1      101.18       87.53      3.62 o 
   7   0   1       19.91       19.79      1.44 o 
   8   0   1        1.01        0.12      0.37 o 
   9   0   1        1.09        1.72      0.83 o 
  10   0   1        0.34        1.64      1.00 o 
  -9   1   1        7.30       11.12      2.02 o 
  -8   1   1       19.42       20.88      2.11 o 
  -7   1   1        0.09        0.63      0.27 o 
  -6   1   1      191.71      193.60      5.06 o 
  -5   1   1        0.06        1.11      1.44 o 
  -4   1   1      127.71      121.26      2.86 o 
  -3   1   1        7.73        8.00      0.54 o 
  -2   1   1      168.98      173.33      2.15 o 
  -1   1   1      357.12      395.39      2.82 o 
   0   1   1      202.50      196.76      1.63 o 
   1   1   1      322.84      302.18      3.89 o 
   2   1   1     1786.91     1744.69     32.08 o 
   3   1   1      330.76      339.05      5.06 o 
   4   1   1      262.01      268.53      4.97 o 
   5   1   1        7.21        5.64      0.45 o 
   6   1   1        7.59       11.31      0.64 o 
   7   1   1        8.88       12.31      1.51 o 
   8   1   1       12.90       10.34      1.83 o 
   9   1   1        3.68        5.02      1.41 o 
  10   1   1        1.00        1.89      0.94 o 
  -8   2   1        0.04        0.30      0.50 o 
  -7   2   1      124.83      120.28      4.89 o 
  -6   2   1       33.85       35.97      1.62 o 
  -5   2   1       49.04       47.97      2.05 o 
  -4   2   1      139.89      125.93      2.58 o 
  -3   2   1      661.81      678.98     16.23 o 
  -2   2   1      337.55      340.90      3.50 o 
  -1   2   1      189.12      206.25      2.00 o 
   0   2   1      938.93      975.74     28.58 o 
   1   2   1     3560.64     3434.12     23.98 o 
   2   2   1       87.00       98.91      2.19 o 
   3   2   1     1454.69     1437.46     15.31 o 
   4   2   1     1752.34     1776.17     29.79 o 
   5   2   1        0.17        0.28      0.14 o 
   6   2   1        8.21        4.39      0.48 o 
   7   2   1      126.34      131.06      4.61 o 
   8   2   1       31.84       25.96      2.41 o 
   9   2   1        1.74        3.13      1.16 o 
  10   2   1       14.18       13.86      2.41 o 
  -9   3   1        1.41        2.94      1.19 o 
  -8   3   1        1.41        1.95      0.57 o 
  -7   3   1        2.90        5.43      1.36 o 
  -6   3   1      167.33      174.31      3.18 o 
  -5   3   1      206.63      212.49      3.93 o 
  -4   3   1       10.03       11.28      0.81 o 
  -3   3   1      630.65      690.88      6.28 o 
  -2   3   1       73.04       82.31      1.53 o 
  -1   3   1        1.51        1.11      0.26 o 
   0   3   1     4121.44     4212.10    197.04 o 
   1   3   1     1960.95     1999.24     23.19 o 
   2   3   1      436.04      449.85      7.42 o 
   3   3   1       56.21       49.50      0.97 o 
   4   3   1      142.98      147.93      1.85 o 
   5   3   1       10.19        9.97      0.54 o 
   6   3   1      179.94      189.77      3.47 o 
   7   3   1      335.85      334.57      7.94 o 
   8   3   1        1.03        1.69      0.86 o 
   9   3   1       31.16       37.44      3.08 o 
  10   3   1        0.49        0.00      0.53 o 
  -8   4   1        0.70        2.63      1.14 o 
  -7   4   1       90.78       87.97      3.91 o 
  -6   4   1       77.35       74.97      3.74 o 
  -5   4   1       57.78       56.95      3.54 o 
  -4   4   1        1.83        2.59      0.44 o 
  -3   4   1      156.33      176.61      3.94 o 
  -2   4   1     1586.66     1716.55     10.09 o 
  -1   4   1      604.90      661.40     13.07 o 
   0   4   1     3640.27     3871.49    135.10 o 
   1   4   1      792.58      849.35     19.71 o 
   2   4   1       40.83       40.77      0.97 o 
   3   4   1     1004.92     1052.44     20.37 o 
   4   4   1       24.39       23.31      0.76 o 
   5   4   1        0.23        1.01      0.22 o 
   6   4   1        0.02        0.68      0.32 o 
   7   4   1        8.09        7.35      0.91 o 
   8   4   1      284.49      312.46      8.41 o 
   9   4   1        0.02        0.19      0.64 o 
  10   4   1        0.24        1.33      0.58 o 
  -7   5   1        0.33        1.24      0.58 o 
  -6   5   1       42.33       49.04      3.38 o 
  -5   5   1       24.98       28.01      1.62 o 
  -4   5   1        0.05        0.60      0.32 o 
  -3   5   1      258.19      253.23      4.42 o 
  -2   5   1      324.87      308.37      4.62 o 
  -1   5   1      244.01      226.25      3.73 o 
   0   5   1      487.52      550.22      5.52 o 
   1   5   1       48.78       44.29      1.35 o 
   2   5   1      952.90     1050.33     23.21 o 
   3   5   1      138.28      134.45      3.01 o 
   4   5   1       33.99       40.67      1.08 o 
   5   5   1      116.12      115.65      2.53 o 
   6   5   1       86.45       81.54      7.55 o 
   7   5   1      121.49      118.09      3.08 o 
   8   5   1      127.80      119.04      5.22 o 
   9   5   1       70.84       69.43      4.25 o 
  10   5   1        6.68        9.01      2.02 o 
  -7   6   1       14.04       18.94      2.30 o 
  -6   6   1        6.19        6.27      1.52 o 
  -5   6   1        6.43        7.53      1.68 o 
  -4   6   1       50.38       44.18      2.09 o 
  -3   6   1       56.05       51.78      2.43 o 
  -2   6   1      128.55      119.77      3.13 o 
  -1   6   1       28.99       31.97      2.27 o 
   0   6   1      682.37      665.92     30.01 o 
   1   6   1      107.05      113.08      2.50 o 
   2   6   1      683.45      717.40     16.46 o 
   3   6   1      436.14      413.46     10.43 o 
   4   6   1       71.69       67.64      3.17 o 
   5   6   1       10.70       10.57      0.87 o 
   6   6   1       33.69       38.86      1.76 o 
   7   6   1       69.05       74.75      2.58 o 
   8   6   1      141.09      142.17      5.78 o 
   9   6   1       11.80       12.84      2.19 o 
  10   6   1        0.01        0.25      0.50 o 
  -6   7   1        1.83        2.00      0.91 o 
  -5   7   1        2.18        3.61      0.74 o 
  -4   7   1       13.14       13.63      1.46 o 
  -3   7   1      255.91      254.24      5.17 o 
  -2   7   1        4.71        4.54      0.93 o 
  -1   7   1       24.76       26.61      1.54 o 
   0   7   1       60.54       55.63      5.97 o 
   1   7   1       61.07       64.23      2.18 o 
   2   7   1      137.57      134.46      7.73 o 
   3   7   1      106.40      109.99      2.03 o 
   4   7   1      127.77      120.63      6.99 o 
   5   7   1       17.68       18.13      1.21 o 
   6   7   1       77.68       73.82      2.55 o 
   7   7   1        1.90        2.63      0.64 o 
   8   7   1      110.31      121.25      5.39 o 
   9   7   1        6.18        7.32      1.75 o 
  10   7   1        0.19        1.69      0.80 o 
  -5   8   1       13.85       16.43      1.76 o 
  -4   8   1       14.55       16.13      1.53 o 
  -3   8   1       59.84       62.81      2.72 o 
  -2   8   1      125.56      120.47      3.66 o 
  -1   8   1       55.96       48.07      2.22 o 
   0   8   1      376.81      362.07      8.48 o 
   1   8   1       35.75       39.33      2.05 o 
   2   8   1       16.34       14.68      1.14 o 
   3   8   1      103.15      101.26      2.75 o 
   4   8   1       36.34       30.49      2.44 o 
   5   8   1       59.99       56.14      2.33 o 
   6   8   1        1.31        0.73      0.40 o 
   7   8   1      115.10      108.87      3.38 o 
   8   8   1        2.79        2.25      0.89 o 
   9   8   1        1.73        0.86      0.69 o 
  -4   9   1       14.11       15.46      1.74 o 
  -3   9   1       16.60       14.70      1.65 o 
  -2   9   1       38.75       35.61      2.80 o 
  -1   9   1       11.20       10.44      1.37 o 
   0   9   1      344.60      371.25     13.86 o 
   1   9   1       40.42       30.95      1.79 o 
   2   9   1       24.68       24.65      2.98 o 
   3   9   1       69.07       64.44      3.77 o 
   4   9   1       59.00       55.33      3.50 o 
   5   9   1        6.24        7.79      1.61 o 
   6   9   1        3.34        4.49      1.25 o 
   7   9   1       70.75       77.55      2.95 o 
   8   9   1       68.24       76.91      3.05 o 
   9   9   1       10.30       13.56      2.33 o 
  -3  10   1       33.95       31.17      2.12 o 
  -2  10   1       17.68       16.92      2.55 o 
  -1  10   1        0.80        2.34      1.46 o 
   0  10   1       35.76       32.01      1.96 o 
   1  10   1        0.00        0.26      0.39 o 
   2  10   1        0.16        1.53      0.82 o 
   3  10   1        0.82        0.86      0.69 o 
   4  10   1        0.06        0.42      0.61 o 
   5  10   1        9.31        7.63      1.75 o 
   6  10   1        5.13        5.02      1.41 o 
   7  10   1        4.41        4.66      1.22 o 
   8  10   1       50.70       54.51      3.80 o 
  -1  11   1        9.85       11.40      1.57 o 
   0  11   1       45.86       39.16      2.32 o 
   1  11   1        9.36        9.51      1.33 o 
   2  11   1       13.96       15.14      2.47 o 
   3  11   1        4.74        9.34      1.89 o 
   4  11   1        2.54        2.19      0.89 o 
   5  11   1        6.92        9.04      1.94 o 
   6  11   1        2.35        3.74      1.16 o 
   7  11   1        5.37        6.85      1.69 o 
   2  12   1       33.60       31.29      3.11 o 
   3  12   1       15.27       15.36      2.69 o 
   4  12   1        0.08        0.42      0.64 o 
  -5 -10   2       10.39        9.26      1.91 o 
  -4 -10   2        0.09        1.25      0.78 o 
  -3 -10   2       29.83       29.23      2.94 o 
  -2 -10   2       16.21       16.06      2.58 o 
  -1 -10   2        6.74        9.26      2.02 o 
   0 -10   2       57.20       57.73      4.13 o 
  -7  -9   2        0.03        0.00      0.64 o 
  -6  -9   2        0.75        1.50      0.78 o 
  -5  -9   2        1.78        2.13      0.89 o 
  -4  -9   2        1.26        0.94      0.75 o 
  -3  -9   2       64.20       61.38      4.02 o 
  -2  -9   2        4.57        4.88      1.41 o 
  -1  -9   2        3.81        3.55      1.19 o 
   0  -9   2        2.69        2.46      0.61 o 
   1  -9   2       33.19       33.70      2.05 o 
   2  -9   2        0.02        1.64      0.53 o 
  -8  -8   2       19.10       21.12      1.68 o 
  -7  -8   2       17.76       23.21      1.67 o 
  -6  -8   2        0.74        0.78      0.78 o 
  -5  -8   2       20.92       24.93      2.52 o 
  -4  -8   2        4.73        6.54      1.61 o 
  -3  -8   2       40.39       34.09      2.91 o 
  -2  -8   2       42.87       42.17      3.16 o 
  -1  -8   2       10.08       11.90      1.31 o 
   0  -8   2       76.84       84.23      3.03 o 
   1  -8   2       15.73       17.97      1.41 o 
   2  -8   2       23.82       24.68      1.71 o 
   3  -8   2        6.67        9.85      1.33 o 
   4  -8   2        4.85        5.60      1.50 o 
  -9  -7   2        0.10        1.33      0.60 o 
  -8  -7   2        0.22        1.09      0.45 o 
  -7  -7   2       34.07       27.97      1.97 o 
  -6  -7   2       59.33       62.33      2.60 o 
  -5  -7   2       48.62       46.74      4.66 o 
  -4  -7   2       11.90        9.01      1.80 o 
  -3  -7   2      221.62      203.97      6.56 o 
  -2  -7   2       74.29       70.81      3.83 o 
  -1  -7   2       29.32       32.30      1.69 o 
   0  -7   2       29.76       29.67      3.94 o 
   1  -7   2      139.38      134.12      3.67 o 
   2  -7   2       52.64       53.80      2.40 o 
   3  -7   2       54.12       57.34      2.53 o 
   4  -7   2       57.87       55.02      3.88 o 
   5  -7   2       33.87       42.49      3.55 o 
  -9  -6   2        1.10        2.02      0.58 o 
  -8  -6   2       20.58       21.92      1.65 o 
  -7  -6   2        2.39        1.96      0.72 o 
  -6  -6   2       88.28       72.62      3.94 o 
  -5  -6   2       44.73       38.98      2.86 o 
  -4  -6   2        1.20        0.69      0.78 o 
  -3  -6   2       80.66       78.40      3.80 o 
  -2  -6   2       13.83       14.63      1.16 o 
  -1  -6   2      153.22      152.82      4.93 o 
   0  -6   2        7.58       11.43      1.05 o 
   1  -6   2       73.70       66.87      2.43 o 
   2  -6   2        1.87        3.67      0.73 o 
   3  -6   2       28.76       31.88      1.77 o 
   4  -6   2       12.03       16.21      1.27 o 
   5  -6   2       42.11       45.83      3.55 o 
   6  -6   2        2.92        3.47      1.14 o 
  -9  -5   2        2.05        3.22      1.05 o 
  -8  -5   2        1.56        3.15      0.78 o 
  -7  -5   2      113.04       98.74      4.53 o 
  -6  -5   2        5.74        6.02      1.39 o 
  -5  -5   2       77.37       75.31      3.69 o 
  -4  -5   2      626.92      593.50      9.98 o 
  -3  -5   2     1090.70     1088.67     13.20 o 
  -2  -5   2        2.38        5.61      0.65 o 
  -1  -5   2      161.11      166.82     13.56 o 
   0  -5   2      830.62      862.80     17.61 o 
   1  -5   2        0.52        0.79      0.35 o 
   2  -5   2      151.61      154.47     12.12 o 
   3  -5   2       62.91       62.04      2.64 o 
   4  -5   2       67.71       65.85      2.45 o 
   5  -5   2       33.16       33.20      2.86 o 
   6  -5   2        0.00        0.97      0.72 o 
   7  -5   2        1.27        2.44      1.05 o 
 -10  -4   2       44.25       43.74      3.69 o 
  -9  -4   2       74.11       66.79      4.36 o 
  -8  -4   2        0.23        1.28      0.67 o 
  -7  -4   2       24.10       27.51      2.30 o 
  -6  -4   2      273.50      256.60      6.71 o 
  -5  -4   2      185.29      176.39      5.31 o 
  -4  -4   2       94.99       78.13      3.39 o 
  -3  -4   2      578.03      551.92      8.67 o 
  -2  -4   2       32.69       34.01      2.76 o 
  -1  -4   2      939.09      963.73     26.47 o 
   0  -4   2      478.58      502.22      5.25 o 
   1  -4   2       99.25       80.96      2.20 o 
   2  -4   2      145.51      138.96      3.02 o 
   3  -4   2       97.55       85.19      8.93 o 
   4  -4   2       33.10       34.83      2.21 o 
   5  -4   2        1.09        1.47      0.72 o 
   6  -4   2       19.30       16.33      2.00 o 
   7  -4   2        0.02        0.53      0.64 o 
   8  -4   2       17.13       19.24      2.36 o 
 -10  -3   2        2.68        1.19      0.72 o 
  -9  -3   2       24.63       18.69      2.25 o 
  -8  -3   2        2.64        3.96      1.11 o 
  -7  -3   2       99.68       81.21      3.80 o 
  -6  -3   2        1.42        0.89      0.58 o 
  -5  -3   2       96.39      102.40      3.83 o 
  -4  -3   2      171.98      166.83      4.65 o 
  -3  -3   2       51.13       41.78      2.19 o 
  -2  -3   2       34.68       37.32      1.93 o 
  -1  -3   2       68.68       63.60      1.53 o 
   0  -3   2      139.89      152.74      2.56 o 
   1  -3   2      775.68      742.55      8.58 o 
   2  -3   2      111.87      112.23      4.03 o 
   3  -3   2       32.26       32.14      1.07 o 
   4  -3   2       34.65       30.77      3.51 o 
   5  -3   2      294.00      304.52      5.42 o 
   6  -3   2       50.32       46.12      2.26 o 
   7  -3   2       19.29       18.21      1.50 o 
   8  -3   2       25.27       22.21      1.73 o 
 -10  -2   2        1.06        1.97      0.86 o 
  -9  -2   2        7.73        9.73      2.02 o 
  -8  -2   2       30.38       30.20      2.39 o 
  -7  -2   2      115.22       92.01      3.94 o 
  -6  -2   2       48.82       49.22      2.72 o 
  -5  -2   2       64.09       61.15      2.83 o 
  -4  -2   2      501.69      493.16      7.57 o 
  -3  -2   2      767.00      809.30      9.13 o 
  -2  -2   2      242.76      232.43      4.31 o 
  -1  -2   2      123.28      125.30      4.55 o 
   0  -2   2      327.56      330.01      3.32 o 
   1  -2   2       57.31       42.82      1.25 o 
   2  -2   2       61.69       63.28      2.55 o 
   3  -2   2       57.61       61.09      1.76 o 
   4  -2   2        0.04        0.55      0.19 o 
   5  -2   2        1.84        5.27      0.63 o 
   6  -2   2        0.69        0.43      0.28 o 
   7  -2   2       57.81       59.29      2.59 o 
   8  -2   2       63.96       58.30      3.18 o 
   9  -2   2       13.06       14.49      1.69 o 
 -10  -1   2        0.23        1.33      0.72 o 
  -9  -1   2       30.97       34.89      3.05 o 
  -8  -1   2        0.86        1.05      0.61 o 
  -7  -1   2        3.45        3.19      0.86 o 
  -6  -1   2      295.41      272.69      6.27 o 
  -5  -1   2      228.57      199.20      4.98 o 
  -4  -1   2     1575.96     1649.17     81.38 o 
  -3  -1   2     1057.26     1069.42     44.50 o 
  -2  -1   2      246.83      246.55      4.33 o 
  -1  -1   2       16.98       14.39      0.52 o 
   0  -1   2      489.50      468.77      5.51 o 
   1  -1   2      617.41      564.35      7.75 o 
   2  -1   2       62.97       48.80      1.00 o 
   3  -1   2        7.00        4.14      0.31 o 
   4  -1   2      174.91      192.41      7.53 o 
   5  -1   2      113.51      114.43      4.92 o 
   6  -1   2       27.79       27.94      1.47 o 
   7  -1   2       15.90       13.31      1.21 o 
   8  -1   2        0.00        0.00      0.44 o 
   9  -1   2        8.57       13.06      2.14 o 
  -9   0   2       12.68       15.42      2.36 o 
  -7   0   2       83.25       80.81      3.61 o 
  -6   0   2       30.93       38.50      2.36 o 
  -5   0   2      323.04      374.06     18.09 o 
  -4   0   2       94.41      131.57      4.63 o 
  -3   0   2     1166.65     1363.11     41.07 o 
  -2   0   2     2640.90     2656.48     12.50 o 
  -1   0   2     5227.98     4920.11    143.51 o 
   0   0   2      175.25      186.97      4.27 o 
   1   0   2       58.07       58.39      1.40 o 
   2   0   2     9561.48     7995.14    633.22 o 
   3   0   2       69.32       63.64      2.49 o 
   4   0   2      974.40     1187.73     46.27 o 
   5   0   2      107.46      115.25      4.20 o 
   6   0   2      111.29      108.46      3.25 o 
   7   0   2        6.18        7.67      1.00 o 
   8   0   2        0.55        1.56      0.54 o 
   9   0   2       16.64       17.32      1.51 o 
  -9   1   2       10.07        7.87      1.69 o 
  -7   1   2       76.58       63.64      3.28 o 
  -6   1   2      169.39      178.61     10.65 o 
  -5   1   2      211.84      229.36      4.87 o 
  -4   1   2        0.95        2.61      0.44 o 
  -3   1   2       86.37       96.31      1.90 o 
  -2   1   2       54.97       59.46      1.32 o 
  -1   1   2       19.99       24.99      0.75 o 
   0   1   2      266.45      277.28      5.87 o 
   1   1   2    14078.25    12032.93    660.34 o 
   2   1   2      619.86      601.48     23.74 o 
   3   1   2       17.67       12.81      0.71 o 
   4   1   2      377.92      370.18      8.98 o 
   5   1   2      680.97      688.02     13.93 o 
   6   1   2       14.56       14.47      1.01 o 
   7   1   2        0.46        0.74      0.39 o 
   8   1   2       15.45       16.71      1.26 o 
   9   1   2       16.29       16.56      2.00 o 
  10   1   2        8.59       11.09      2.02 o 
  -9   2   2       12.03       15.75      1.91 o 
  -8   2   2       41.10       38.14      2.94 o 
  -7   2   2      215.92      231.78     12.46 o 
  -6   2   2       86.57       86.94      2.55 o 
  -5   2   2       23.81       23.74      1.22 o 
  -4   2   2       55.41       52.09      1.69 o 
  -3   2   2      340.34      343.17      3.99 o 
  -2   2   2        0.92        0.96      0.23 o 
  -1   2   2      718.68      732.98      6.01 o 
   0   2   2     1546.44     1549.37      9.83 o 
   1   2   2        5.62       11.41      0.40 o 
   2   2   2      785.05      843.20     13.60 o 
   3   2   2      447.17      475.36      5.51 o 
   4   2   2      230.85      263.28      7.45 o 
   5   2   2        2.29        3.93      0.34 o 
   6   2   2        6.69        6.36      0.79 o 
   7   2   2      131.66      121.10     10.86 o 
   8   2   2       27.56       26.16      1.52 o 
   9   2   2        5.85        8.62      1.83 o 
  10   2   2        9.15        8.15      1.86 o 
  -7   3   2      158.07      176.15      4.13 o 
  -6   3   2       34.88       33.31      3.68 o 
  -5   3   2      229.60      238.62      7.50 o 
  -4   3   2      653.01      689.69      6.71 o 
  -3   3   2      223.14      222.44      3.51 o 
  -2   3   2        1.49        2.11      0.31 o 
  -1   3   2        8.83        7.86      0.56 o 
   0   3   2     2953.70     3031.40     77.64 o 
   1   3   2     5467.11     5499.78     58.45 o 
   2   3   2       64.00       49.06      1.24 o 
   3   3   2     1107.72     1077.83     15.44 o 
   4   3   2      179.57      196.77      4.57 o 
   5   3   2      204.27      203.60      3.15 o 
   6   3   2       18.53       23.66      0.87 o 
   7   3   2       56.24       51.75      1.94 o 
   8   3   2       49.15       43.70      3.11 o 
   9   3   2        9.02       12.53      2.14 o 
  10   3   2        0.01        0.47      0.67 o 
  -8   4   2        8.34       10.68      2.00 o 
  -7   4   2       55.88       54.64      4.01 o 
  -6   4   2       90.72       98.88      2.64 o 
  -5   4   2        0.65        1.23      0.35 o 
  -4   4   2        0.40        1.06      0.32 o 
  -3   4   2      302.22      305.13      3.51 o 
  -2   4   2        8.53        7.75      1.41 o 
  -1   4   2      176.99      175.20      4.15 o 
   0   4   2      318.48      334.88      7.57 o 
   1   4   2     5535.80     5507.55     74.92 o 
   2   4   2       96.67       98.51      1.49 o 
   3   4   2       67.72       61.25      1.21 o 
   4   4   2      488.99      489.06      3.63 o 
   5   4   2      867.47      868.85     12.57 o 
   6   4   2        0.64        1.11      0.24 o 
   7   4   2       17.22       16.14      1.77 o 
   8   4   2       14.79       18.00      2.08 o 
   9   4   2       81.49       76.35      4.41 o 
  10   4   2        0.26        1.11      0.69 o 
  -8   5   2        5.73       12.81      2.25 o 
  -7   5   2       82.86       80.62      4.88 o 
  -6   5   2        0.52        0.67      0.33 o 
  -5   5   2        0.23        1.01      0.40 o 
  -4   5   2        0.12        0.18      0.28 o 
  -3   5   2       41.51       37.23      1.69 o 
  -2   5   2      676.05      737.49     10.87 o 
  -1   5   2       17.99       18.93      1.19 o 
   0   5   2       39.92       43.89      3.26 o 
   1   5   2       25.28       21.33      0.74 o 
   2   5   2       62.32       64.73      1.32 o 
   3   5   2       17.29       20.55      0.77 o 
   4   5   2      868.06      943.74     14.34 o 
   5   5   2        8.90        8.62      0.57 o 
   6   5   2        0.32        1.21      0.58 o 
   7   5   2       22.51       21.61      2.05 o 
   8   5   2        1.50        2.13      1.11 o 
   9   5   2        0.00        0.33      0.75 o 
  10   5   2        2.77        1.66      0.89 o 
  -7   6   2       62.70       69.22      4.38 o 
  -6   6   2      103.18      105.48      3.56 o 
  -5   6   2       88.34       77.82      2.92 o 
  -4   6   2       61.98       62.67      3.36 o 
  -3   6   2       74.53       70.52      2.51 o 
  -2   6   2        6.24        5.56      0.85 o 
  -1   6   2       87.59       78.51      2.90 o 
   0   6   2      164.21      158.86      3.23 o 
   1   6   2     2927.16     2978.64     80.78 o 
   2   6   2      302.71      325.87      6.72 o 
   3   6   2      139.56      116.39      1.97 o 
   4   6   2       92.26      100.69      1.88 o 
   5   6   2       40.59       40.26      1.29 o 
   6   6   2       33.19       32.56      1.54 o 
   7   6   2       18.49       19.83      2.00 o 
   8   6   2       63.02       58.77      3.69 o 
   9   6   2       12.16       13.62      2.27 o 
  10   6   2        3.10        3.02      1.16 o 
  -6   7   2       32.66       32.70      3.00 o 
  -5   7   2        0.58        1.77      0.55 o 
  -4   7   2        0.75        1.47      0.50 o 
  -3   7   2       55.49       53.73      2.35 o 
  -2   7   2       50.55       39.01      1.91 o 
  -1   7   2      101.99       86.93      3.89 o 
   0   7   2       74.52       70.05      2.36 o 
   1   7   2      679.41      697.09     10.88 o 
   2   7   2      421.13      411.00      8.05 o 
   3   7   2       81.85       78.23      1.73 o 
   4   7   2       10.21       13.95      0.76 o 
   5   7   2      156.06      152.54      3.35 o 
   6   7   2       55.59       60.00      2.20 o 
   7   7   2        6.79        9.40      1.11 o 
   8   7   2        5.86        4.21      1.22 o 
   9   7   2       34.09       37.64      3.16 o 
  10   7   2        9.41       13.14      2.38 o 
  -5   8   2        1.59        1.46      0.57 o 
  -4   8   2        1.13        1.48      0.49 o 
  -3   8   2        3.76        3.55      1.29 o 
  -2   8   2       55.73       47.11      2.28 o 
  -1   8   2       19.66       17.81      1.36 o 
   0   8   2        2.90        3.08      0.69 o 
   1   8   2      369.54      348.31      7.42 o 
   2   8   2       21.33       21.89      1.35 o 
   3   8   2       27.93       26.12      2.18 o 
   4   8   2       57.00       66.29      2.47 o 
   5   8   2       26.61       29.40      1.55 o 
   6   8   2       51.30       48.90      2.10 o 
   7   8   2       14.02       16.36      1.29 o 
   8   8   2       74.63       73.65      4.22 o 
   9   8   2        1.90        3.60      1.14 o 
  10   8   2        4.83        4.27      1.25 o 
  -4   9   2       14.83       11.59      2.02 o 
  -3   9   2       17.90       18.83      2.14 o 
  -2   9   2        6.33        5.55      1.00 o 
  -1   9   2       20.83       15.64      1.34 o 
   0   9   2       75.79       74.33      2.82 o 
   1   9   2      639.58      580.16     19.82 o 
   2   9   2       47.49       49.13      2.17 o 
   3   9   2       11.34       12.97      1.13 o 
   4   9   2      117.08      110.84      4.80 o 
   5   9   2        0.14        0.42      0.67 o 
   6   9   2       45.76       44.21      2.07 o 
   7   9   2        0.34        2.55      0.65 o 
   8   9   2        6.38        8.93      1.77 o 
   9   9   2        0.40        0.00      0.58 o 
  -3  10   2       34.98       32.74      2.14 o 
  -2  10   2        0.69        2.26      0.62 o 
  -1  10   2       40.76       37.26      2.18 o 
   0  10   2        6.69        6.39      1.08 o 
   1  10   2        1.62        1.09      0.46 o 
   2  10   2       18.48       17.03      1.36 o 
   3  10   2       64.97       65.17      4.01 o 
   4  10   2       10.62       10.26      1.97 o 
   5  10   2        2.98        3.05      1.05 o 
   6  10   2       66.33       64.82      3.94 o 
   7  10   2       22.40       20.55      2.27 o 
   8  10   2       21.90       21.77      2.27 o 
  -1  11   2        6.38        4.08      0.90 o 
   0  11   2       15.73       17.55      2.32 o 
   1  11   2        1.35        0.76      0.46 o 
   2  11   2        8.11        8.20      1.18 o 
   3  11   2        1.89        3.58      1.16 o 
   4  11   2       16.08       17.17      2.14 o 
   5  11   2       43.05       44.30      3.44 o 
   6  11   2        0.85        0.67      0.72 o 
   7  11   2        0.06        0.78      0.67 o 
   1  12   2       24.75       26.02      2.51 o 
   2  12   2        0.98        0.94      0.67 o 
   3  12   2        7.16        9.65      1.91 o 
   4  12   2        3.13        3.80      1.25 o 
   5  12   2        6.89        9.01      1.94 o 
   6  12   2        0.12        1.11      0.78 o 
  -6  -9   3        0.45        0.61      0.72 o 
  -5  -9   3        5.16        6.40      1.69 o 
  -4  -9   3       38.33       41.69      3.52 o 
  -3  -9   3       45.72       45.41      3.61 o 
  -2  -9   3       17.64       17.55      2.66 o 
  -1  -9   3        4.02        3.52      1.22 o 
   0  -9   3       20.48       24.71      2.58 o 
   1  -9   3       24.77       33.43      2.11 o 
  -7  -8   3       10.60       13.98      2.41 o 
  -6  -8   3        2.91        2.94      1.14 o 
  -5  -8   3       14.75       19.08      2.25 o 
  -4  -8   3        2.52        2.25      1.05 o 
  -3  -8   3        2.10        3.66      1.16 o 
  -2  -8   3        2.57        2.38      1.05 o 
  -1  -8   3       11.71       15.42      2.33 o 
   0  -8   3       39.03       46.74      2.30 o 
   1  -8   3        2.51        3.88      0.79 o 
   2  -8   3        6.22        8.66      1.25 o 
   3  -8   3        2.52        5.10      1.41 o 
  -8  -7   3       21.48       23.58      2.61 o 
  -7  -7   3        9.70       11.75      1.47 o 
  -6  -7   3       14.43       16.61      2.05 o 
  -5  -7   3       25.02       26.54      2.61 o 
  -4  -7   3       20.50       21.74      2.33 o 
  -3  -7   3       49.01       43.47      3.19 o 
  -2  -7   3       11.57       12.89      2.11 o 
  -1  -7   3       10.05       11.31      1.94 o 
   0  -7   3        8.85        7.57      1.09 o 
   1  -7   3        0.01        0.49      0.40 o 
   2  -7   3        7.23        7.95      1.18 o 
   3  -7   3        0.38        0.37      0.51 o 
   4  -7   3       18.15       22.96      2.55 o 
   5  -7   3        1.17        2.99      1.08 o 
  -8  -6   3        1.01        1.03      0.67 o 
  -7  -6   3        2.55        3.38      1.11 o 
  -6  -6   3       28.98       32.34      2.80 o 
  -5  -6   3       61.90       58.86      3.66 o 
  -4  -6   3       64.76       70.04      3.89 o 
  -3  -6   3        1.80        1.08      0.83 o 
  -2  -6   3      253.11      240.03      6.87 o 
  -1  -6   3        8.27        9.32      1.37 o 
   0  -6   3       62.19       70.98      4.00 o 
   1  -6   3       79.91       77.69      2.69 o 
   2  -6   3      114.78      120.80      3.45 o 
   3  -6   3        1.64        3.47      0.96 o 
   4  -6   3       60.65       54.30      3.77 o 
   5  -6   3        1.23        2.27      1.00 o 
   6  -6   3        0.37        2.22      0.86 o 
  -9  -5   3        0.87        1.45      0.73 o 
  -8  -5   3        1.45        1.00      0.61 o 
  -7  -5   3        0.79        1.47      0.83 o 
  -6  -5   3       41.71       43.17      3.11 o 
  -5  -5   3      191.35      181.23      6.06 o 
  -4  -5   3        7.87        7.87      1.53 o 
  -3  -5   3        0.39        0.69      0.53 o 
  -2  -5   3       85.20       75.22      3.61 o 
  -1  -5   3      309.01      310.84     10.81 o 
   0  -5   3      270.74      276.91      5.71 o 
   1  -5   3       66.09       59.96      2.20 o 
   2  -5   3       65.46       66.11      2.37 o 
   3  -5   3       66.43       75.14      2.60 o 
   4  -5   3        0.14        0.72      0.72 o 
   5  -5   3        0.47        1.30      0.89 o 
   6  -5   3       27.74       28.09      2.80 o 
   7  -5   3       31.54       32.78      3.08 o 
  -9  -4   3       11.12       10.15      1.86 o 
  -8  -4   3        2.61        2.00      0.89 o 
  -7  -4   3        3.22        2.86      1.00 o 
  -6  -4   3       34.21       36.37      2.69 o 
  -5  -4   3        0.14        1.41      0.67 o 
  -4  -4   3      276.80      219.43      6.07 o 
  -3  -4   3      204.67      194.53      5.51 o 
  -2  -4   3        4.55        4.73      0.51 o 
  -1  -4   3        1.20        1.66      0.37 o 
   0  -4   3        2.72        2.54      0.52 o 
   1  -4   3      295.12      302.59      4.49 o 
   2  -4   3      100.51       99.51      2.66 o 
   3  -4   3      332.34      323.46     14.97 o 
   4  -4   3       43.88       39.65      2.89 o 
   5  -4   3        6.26        5.32      1.39 o 
   6  -4   3        7.74        6.88      1.64 o 
   7  -4   3        3.84        4.21      1.25 o 
  -8  -3   3       26.79       32.26      2.69 o 
  -7  -3   3        4.61        5.99      1.39 o 
  -6  -3   3        0.03        0.14      0.39 o 
  -5  -3   3      146.15      124.62      4.56 o 
  -4  -3   3        0.02        1.19      0.53 o 
  -3  -3   3      140.71      161.05      4.70 o 
  -2  -3   3       41.29       35.87      1.97 o 
  -1  -3   3       37.39       40.29      2.47 o 
   0  -3   3      126.49      109.45      2.34 o 
   1  -3   3       77.68       82.86      3.33 o 
   2  -3   3       67.86       68.40      2.02 o 
   3  -3   3       34.60       40.02      1.61 o 
   4  -3   3      116.81      114.17      8.38 o 
   5  -3   3      207.59      204.71      6.54 o 
   6  -3   3      183.23      180.22      6.74 o 
   7  -3   3        1.69        2.73      0.74 o 
   8  -3   3        0.00        0.58      0.53 o 
  -8  -2   3        8.93        8.15      1.66 o 
  -7  -2   3      180.66      184.92      5.98 o 
  -6  -2   3      438.19      429.29      8.63 o 
  -5  -2   3       36.96       32.24      2.25 o 
  -4  -2   3      259.15      260.26      5.99 o 
  -3  -2   3      305.36      264.80      5.69 o 
  -2  -2   3        8.30        8.79      0.55 o 
  -1  -2   3       53.15       50.56      1.67 o 
   0  -2   3     1474.78     1345.71      7.62 o 
   1  -2   3        0.26        0.54      0.33 o 
   2  -2   3       73.48       75.90      1.89 o 
   3  -2   3      130.43      138.91      3.24 o 
   4  -2   3      225.23      225.56      4.50 o 
   5  -2   3        0.07        0.33      0.27 o 
   6  -2   3      174.67      178.29      4.36 o 
   7  -2   3       74.17       72.41      2.98 o 
   8  -2   3        0.03        0.59      0.42 o 
   9  -2   3       26.39       25.86      1.95 o 
  -8  -1   3        3.09        6.54      1.36 o 
  -7  -1   3       54.94       52.61      3.14 o 
  -6  -1   3       72.59       61.43      3.22 o 
  -5  -1   3       31.34       24.55      1.91 o 
  -4  -1   3       11.56       12.09      0.73 o 
  -3  -1   3     1947.31     2124.62     41.38 o 
  -2  -1   3      721.75      699.74     13.45 o 
  -1  -1   3      197.08      178.96      3.61 o 
   0  -1   3     1112.37     1078.91      6.16 o 
   1  -1   3      868.24      874.79     27.55 o 
   2  -1   3      470.59      489.69     13.54 o 
   3  -1   3      183.61      195.10      5.76 o 
   4  -1   3      539.07      587.31     12.92 o 
   5  -1   3       52.46       55.31      1.65 o 
   6  -1   3       45.95       44.55      1.77 o 
   7  -1   3        5.03        7.24      1.02 o 
   8  -1   3      202.87      194.96      4.97 o 
   9  -1   3       18.39       20.35      1.64 o 
  -8   0   3        7.11        5.49      1.25 o 
  -7   0   3        0.06        0.69      0.47 o 
  -6   0   3      243.03      229.00      6.12 o 
  -5   0   3       77.41       69.27      3.14 o 
  -4   0   3      729.01      819.25     35.50 o 
  -3   0   3      933.59     1055.89     32.09 o 
  -2   0   3      534.08      576.22     16.58 o 
  -1   0   3      309.08      293.81      2.85 o 
   0   0   3      576.01      571.50      9.23 o 
   1   0   3     2512.50     2357.49     64.78 o 
   2   0   3      262.61      248.99      5.99 o 
   3   0   3       50.31       55.82      1.02 o 
   4   0   3      220.46      241.15     13.17 o 
   5   0   3       12.51       10.66      0.88 o 
   6   0   3        0.95        2.00      0.78 o 
   7   0   3        0.05        0.76      0.42 o 
   8   0   3        6.43        5.85      0.95 o 
   9   0   3        2.54        3.48      0.73 o 
  -8   1   3        4.11        4.02      1.11 o 
  -7   1   3       26.76       30.95      2.41 o 
  -6   1   3      199.75      184.44      5.53 o 
  -5   1   3      158.59      163.69     15.49 o 
  -4   1   3      134.04      135.14      6.69 o 
  -3   1   3      187.86      215.15      3.79 o 
  -2   1   3      959.45      953.11      8.10 o 
  -1   1   3      644.01      681.93      7.03 o 
   0   1   3     2533.20     2374.59     40.61 o 
   1   1   3       34.77       30.67      0.67 o 
   2   1   3     3720.58     3590.54     68.01 o 
   3   1   3        5.39        7.56      2.83 o 
   4   1   3     1488.74     1561.89     56.09 o 
   5   1   3       86.55       95.38      5.40 o 
   6   1   3        4.43        3.67      0.68 o 
   7   1   3        0.08        0.53      0.35 o 
   8   1   3      141.08      129.12      3.61 o 
   9   1   3        0.08        0.17      0.38 o 
  10   1   3        0.87        1.30      0.75 o 
  -9   2   3       10.19       12.06      2.16 o 
  -7   2   3       87.24       90.66      4.16 o 
  -5   2   3       93.26       98.55      3.86 o 
  -4   2   3       78.78       86.17      2.23 o 
  -3   2   3      403.04      475.59      4.86 o 
  -2   2   3      872.18      924.93     10.24 o 
  -1   2   3     2563.03     2525.30     10.15 o 
   0   2   3        9.80        6.41      0.44 o 
   1   2   3       29.04       28.68      1.08 o 
   2   2   3      685.10      687.69     20.12 o 
   3   2   3      119.72      108.32      7.68 o 
   4   2   3      346.00      352.57     13.87 o 
   5   2   3      605.53      668.72     33.54 o 
   6   2   3      296.70      301.96     11.96 o 
   7   2   3        1.96        1.58      0.51 o 
   8   2   3       25.06       19.63      1.39 o 
   9   2   3        0.25        1.41      0.83 o 
  10   2   3        0.93        2.69      1.16 o 
  -7   3   3        0.00        0.17      0.44 o 
  -6   3   3      715.13      746.86     14.03 o 
  -5   3   3        0.07        0.09      0.24 o 
  -4   3   3      165.25      172.39      4.92 o 
  -3   3   3       84.08       84.93      2.22 o 
  -2   3   3       91.45       84.94      1.47 o 
  -1   3   3        7.87        7.25      0.56 o 
   0   3   3     2371.08     2354.99     22.99 o 
   1   3   3       23.78       26.09      0.91 o 
   2   3   3      932.97      938.97     18.44 o 
   3   3   3        3.16        3.35      0.30 o 
   4   3   3      476.67      514.03     12.63 o 
   5   3   3      166.15      188.31      5.21 o 
   6   3   3       11.16       17.43      1.39 o 
   7   3   3       26.22       28.75      1.51 o 
   8   3   3       18.82       22.84      1.54 o 
   9   3   3       13.02       16.14      2.38 o 
  10   3   3        3.91        7.07      1.72 o 
  -7   4   3       11.93       11.69      1.34 o 
  -6   4   3       51.09       55.52      1.87 o 
  -5   4   3       19.38       22.54      1.10 o 
  -4   4   3      282.24      281.94      5.14 o 
  -3   4   3      617.47      664.02      5.11 o 
  -2   4   3       89.48       75.65      2.11 o 
  -1   4   3        9.24       11.24      0.76 o 
   0   4   3     1653.71     1702.05     13.32 o 
   1   4   3       19.41       20.48      0.90 o 
   2   4   3      442.80      487.92      3.50 o 
   3   4   3        3.88        3.27      0.37 o 
   4   4   3      346.26      360.79      3.10 o 
   5   4   3      104.18      111.40      2.01 o 
   6   4   3       13.67       15.63      1.02 o 
   7   4   3        2.23        2.50      0.54 o 
   8   4   3       44.52       47.22      3.27 o 
   9   4   3       21.66       20.55      2.33 o 
  10   4   3       30.36       35.45      3.16 o 
  -7   5   3       62.69       73.94      4.13 o 
  -6   5   3      186.55      186.83      4.54 o 
  -5   5   3       26.51       25.06      1.23 o 
  -4   5   3       14.16       13.23      1.08 o 
  -3   5   3      139.10      128.79      4.47 o 
  -2   5   3        8.64        6.20      0.83 o 
  -1   5   3      946.51     1017.12      8.03 o 
   0   5   3      828.85      846.04     12.06 o 
   1   5   3      588.34      625.93      5.62 o 
   2   5   3       60.94       60.78      1.32 o 
   3   5   3        3.85        7.68      0.52 o 
   4   5   3      822.17      854.74      6.98 o 
   5   5   3      524.53      562.19     10.51 o 
   6   5   3        8.51        8.42      0.59 o 
   7   5   3        0.21        1.16      0.67 o 
   8   5   3       17.43       15.06      2.25 o 
   9   5   3        0.07        0.00      0.53 o 
  10   5   3       19.21       16.69      2.61 o 
  -6   6   3      124.80      122.87      5.36 o 
  -5   6   3        0.06        1.30      0.43 o 
  -4   6   3       19.59       20.33      2.18 o 
  -3   6   3        1.09        1.25      0.45 o 
  -2   6   3       80.82       82.11      2.59 o 
  -1   6   3       52.10       51.07      1.94 o 
   0   6   3       15.77       18.46      1.37 o 
   1   6   3      155.41      153.05      3.06 o 
   2   6   3        1.58        2.42      0.38 o 
   3   6   3       63.65       61.56      1.47 o 
   4   6   3        2.63        2.84      0.79 o 
   5   6   3        6.83        8.69      0.63 o 
   6   6   3        6.59        6.68      0.59 o 
   7   6   3       75.61       67.53      3.66 o 
   8   6   3       87.10       92.91      4.64 o 
   9   6   3       12.61        9.71      1.94 o 
  10   6   3        4.23        7.10      1.77 o 
  -6   7   3        6.68       11.75      1.84 o 
  -5   7   3       48.54       52.40      3.50 o 
  -4   7   3       38.74       39.11      2.94 o 
  -3   7   3        0.68        0.68      0.41 o 
  -2   7   3       57.74       46.54      2.09 o 
  -1   7   3      245.87      230.32      4.46 o 
   0   7   3       10.44        9.27      1.04 o 
   1   7   3      655.84      647.12     11.37 o 
   2   7   3       37.07       40.07      1.51 o 
   3   7   3       23.07       24.01      0.99 o 
   4   7   3        9.52        9.28      0.64 o 
   5   7   3        5.75       13.04      3.09 o 
   6   7   3        5.14        4.98      0.80 o 
   7   7   3        2.29        2.61      1.00 o 
   8   7   3        0.01        0.30      0.50 o 
   9   7   3        1.39        2.19      0.86 o 
  10   7   3       21.70       25.62      2.69 o 
  -5   8   3        1.97        4.63      1.00 o 
  -4   8   3        5.01        6.99      1.10 o 
  -3   8   3        6.74        5.53      0.96 o 
  -2   8   3      106.83       93.16      4.79 o 
  -1   8   3       76.33       71.33      3.82 o 
   0   8   3      245.03      231.03      4.63 o 
   1   8   3       41.67       38.64      2.91 o 
   2   8   3       17.65       21.91      1.36 o 
   3   8   3       99.99       95.63      2.06 o 
   4   8   3        1.25        1.99      0.38 o 
   5   8   3       26.31       26.42      1.15 o 
   6   8   3        3.24        2.69      0.62 o 
   7   8   3        0.01        1.05      0.67 o 
   8   8   3        4.39        3.02      1.03 o 
   9   8   3        9.37       12.62      2.22 o 
  10   8   3        4.09        3.83      1.19 o 
  -4   9   3       13.74       16.65      1.57 o 
  -3   9   3        1.54        1.87      0.56 o 
  -2   9   3       28.67       32.60      1.99 o 
  -1   9   3       79.04       75.74      4.79 o 
   0   9   3       15.64       13.64      1.31 o 
   1   9   3        5.88        5.14      0.93 o 
   2   9   3       40.58       39.56      2.97 o 
   3   9   3       88.98       82.61      3.62 o 
   4   9   3        8.91       11.04      1.02 o 
   5   9   3       69.26       70.49      2.48 o 
   6   9   3       49.56       49.24      2.16 o 
   7   9   3        0.03        0.63      0.43 o 
   8   9   3       30.13       27.60      2.55 o 
   9   9   3        2.95        3.58      1.05 o 
  -3  10   3        2.50        3.65      0.80 o 
  -2  10   3        0.00        0.40      0.39 o 
  -1  10   3        3.21        2.33      0.72 o 
   0  10   3       51.95       44.58      2.31 o 
   1  10   3      262.17      244.96      7.72 o 
   2  10   3       72.16       64.52      2.63 o 
   3  10   3        0.08        0.00      0.33 o 
   4  10   3       14.28       13.14      2.08 o 
   5  10   3        9.32        6.68      1.58 o 
   6  10   3        2.80        2.44      1.11 o 
   7  10   3       10.34       14.70      1.27 o 
   8  10   3       50.08       49.49      3.47 o 
   9  10   3       13.76       16.06      2.47 o 
  -2  11   3       50.93       48.31      2.68 o 
  -1  11   3       21.50       18.81      1.72 o 
   0  11   3       81.47       73.08      3.16 o 
   1  11   3        3.89        6.52      1.22 o 
   2  11   3       10.03        8.75      1.25 o 
   3  11   3        0.02        0.47      0.46 o 
   4  11   3        3.65        5.60      1.44 o 
   5  11   3        0.42        0.75      0.67 o 
   6  11   3        0.53        0.78      0.72 o 
   7  11   3       14.05       14.75      2.33 o 
   0  12   3       22.69       23.12      3.26 o 
   1  12   3      125.72      112.18      7.70 o 
   2  12   3        5.37        7.18      1.16 o 
   3  12   3       41.36       47.88      3.72 o 
   4  12   3       19.79       19.61      2.33 o 
   5  12   3        0.84        2.58      1.00 o 
   6  12   3        0.18        1.03      0.72 o 
  -4  -9   4        1.17        1.89      0.86 o 
  -3  -9   4       14.30       16.08      2.69 o 
  -2  -9   4        0.05        0.83      0.83 o 
  -1  -9   4        4.26        5.96      1.66 o 
  -6  -8   4        1.42        3.16      1.00 o 
  -5  -8   4        0.35        0.78      0.80 o 
  -4  -8   4        9.64       10.90      2.14 o 
  -3  -8   4        1.21        2.94      1.05 o 
  -2  -8   4        8.51        9.34      1.89 o 
  -1  -8   4        9.27       11.40      2.05 o 
   0  -8   4       40.89       44.35      3.38 o 
   1  -8   4        9.92       11.79      1.48 o 
   2  -8   4        2.37        4.54      1.55 o 
  -7  -7   4        6.28        7.46      1.77 o 
  -6  -7   4       31.55       33.31      3.08 o 
  -5  -7   4       14.79       14.45      2.33 o 
  -4  -7   4      151.96      159.67      6.50 o 
  -3  -7   4        6.76        8.46      1.83 o 
  -2  -7   4        5.33        7.65      1.72 o 
  -1  -7   4        0.05        1.08      0.72 o 
   0  -7   4       59.31       61.14      3.00 o 
   1  -7   4       78.88       80.52      3.02 o 
   2  -7   4       15.37       16.64      1.47 o 
   3  -7   4       46.69       57.89      3.97 o 
   4  -7   4        6.82        9.29      1.97 o 
  -8  -6   4        6.92        3.99      1.39 o 
  -7  -6   4       10.82        8.65      1.80 o 
  -6  -6   4       10.57       10.09      1.97 o 
  -5  -6   4        8.81       11.29      2.08 o 
  -4  -6   4        0.01        0.50      0.67 o 
  -3  -6   4       31.98       29.35      2.64 o 
  -2  -6   4      199.24      197.60      6.59 o 
  -1  -6   4       97.56       95.90      4.53 o 
   0  -6   4        0.02        0.21      0.35 o 
   1  -6   4        0.20        2.23      0.79 o 
   2  -6   4        0.03        0.00      0.64 o 
   3  -6   4       26.97       28.29      2.66 o 
   4  -6   4      143.10      164.52      6.78 o 
   5  -6   4        0.91        1.00      0.72 o 
  -8  -5   4        2.39        5.91      1.47 o 
  -7  -5   4       20.55       16.94      2.47 o 
  -6  -5   4        0.02        0.00      0.53 o 
  -5  -5   4      108.60       94.60      4.64 o 
  -4  -5   4       42.43       38.84      2.91 o 
  -3  -5   4      118.55      111.13      4.75 o 
  -2  -5   4      155.19      143.96      5.25 o 
  -1  -5   4      191.37      203.24      9.97 o 
   0  -5   4       19.69       19.26      1.76 o 
   1  -5   4       65.68       57.63      2.35 o 
   2  -5   4        0.00        0.50      0.33 o 
   3  -5   4       16.74       15.94      1.23 o 
   4  -5   4       50.61       51.35      3.58 o 
   5  -5   4        0.11        0.91      0.72 o 
   6  -5   4        0.36        0.00      0.53 o 
  -9  -4   4        7.26       15.00      2.41 o 
  -8  -4   4        9.16       12.01      2.16 o 
  -7  -4   4        5.17        7.54      1.61 o 
  -6  -4   4       61.87       60.49      3.69 o 
  -5  -4   4       85.79       72.40      3.91 o 
  -4  -4   4       16.90       16.11      1.80 o 
  -3  -4   4      102.48       94.18      4.11 o 
  -2  -4   4      430.42      347.15      7.65 o 
  -1  -4   4       47.95       46.37      3.82 o 
   0  -4   4       10.91        9.39      0.89 o 
   1  -4   4     1200.46     1223.19     16.90 o 
   2  -4   4      356.88      343.37      7.04 o 
   3  -4   4        7.72        8.87      1.05 o 
   4  -4   4        3.80        4.66      1.28 o 
   5  -4   4        0.27        0.00      0.67 o 
   6  -4   4       37.26       34.76      3.05 o 
   7  -4   4        1.88        2.05      0.91 o 
  -9  -3   4       18.67       23.68      2.50 o 
  -8  -3   4       29.35       27.18      2.55 o 
  -7  -3   4       45.55       35.29      2.89 o 
  -6  -3   4       54.83       49.78      3.25 o 
  -5  -3   4       53.00       57.41      3.30 o 
  -4  -3   4      126.05      123.42      4.64 o 
  -3  -3   4        1.39        0.97      0.50 o 
  -2  -3   4       21.83       19.17      1.12 o 
  -1  -3   4       62.03       61.02      1.79 o 
   0  -3   4       44.85       40.26      1.64 o 
   1  -3   4        2.17        3.20      0.56 o 
   2  -3   4       48.06       45.16      2.32 o 
   3  -3   4      133.91      131.32      5.75 o 
   4  -3   4      910.16      868.14     13.21 o 
   5  -3   4       63.14       63.99      3.83 o 
   6  -3   4        5.34        4.80      1.41 o 
   7  -3   4       17.66       19.30      2.25 o 
   8  -3   4        0.07        0.97      0.72 o 
  -9  -2   4        4.12        4.49      1.11 o 
  -8  -2   4       38.92       36.81      2.94 o 
  -7  -2   4      164.61      158.94      5.92 o 
  -6  -2   4        8.97        5.32      1.25 o 
  -5  -2   4        3.36        3.85      1.08 o 
  -4  -2   4       29.02       30.99      2.25 o 
  -3  -2   4      106.25       96.16      3.72 o 
  -2  -2   4      246.82      259.58      4.74 o 
  -1  -2   4        0.16        0.15      0.37 o 
   0  -2   4       35.93       35.84      1.33 o 
   1  -2   4      856.64      910.52      9.11 o 
   2  -2   4       32.61       29.95      1.29 o 
   3  -2   4       44.92       43.14      1.57 o 
   4  -2   4       46.34       49.12      2.14 o 
   5  -2   4       16.50       14.40      1.45 o 
   6  -2   4       75.14       73.20      3.93 o 
   7  -2   4       17.70       17.38      1.51 o 
   8  -2   4        0.69        1.79      0.57 o 
  -9  -1   4        5.35       10.90      1.97 o 
  -8  -1   4       13.80       15.11      2.22 o 
  -7  -1   4       10.90        9.40      1.69 o 
  -6  -1   4       90.53       79.12      3.86 o 
  -5  -1   4       49.37       44.12      2.75 o 
  -4  -1   4      174.71      165.97      5.01 o 
  -3  -1   4      153.81      136.38      2.66 o 
  -2  -1   4     2416.72     2483.04     21.59 o 
  -1  -1   4       10.26        9.49      0.62 o 
   0  -1   4      129.52      143.57      2.45 o 
   1  -1   4      213.39      195.83      4.14 o 
   2  -1   4      620.79      610.43     21.34 o 
   3  -1   4       27.08       24.46      1.52 o 
   4  -1   4       99.81      102.98      3.46 o 
   5  -1   4      170.02      174.79      6.95 o 
   6  -1   4       12.18       12.98      1.01 o 
   7  -1   4       19.34       19.20      1.53 o 
   8  -1   4        2.98        3.83      0.86 o 
   9  -1   4        0.48        1.51      0.76 o 
  -8   0   4       16.13       16.75      1.97 o 
  -7   0   4       28.37       21.77      2.11 o 
  -6   0   4        1.34        1.39      0.72 o 
  -5   0   4        0.19        0.50      0.42 o 
  -4   0   4       97.21       86.57      2.18 o 
  -3   0   4       98.38       97.35      3.76 o 
  -2   0   4      146.75      149.57      6.44 o 
  -1   0   4      730.18      784.61     13.59 o 
   0   0   4     2778.56     2560.09     13.00 o 
   1   0   4      769.99      771.59     18.36 o 
   2   0   4      166.37      174.34      8.98 o 
   3   0   4      995.61     1070.38     20.65 o 
   4   0   4     1289.01     1225.03     22.13 o 
   5   0   4        0.48        1.07      0.42 o 
   6   0   4       32.08       34.38      1.71 o 
   7   0   4        0.22        1.21      1.16 o 
   8   0   4        2.88        2.08      0.63 o 
   9   0   4        0.81        1.69      0.78 o 
  -8   1   4        0.72        2.00      0.86 o 
  -7   1   4       47.92       44.47      3.02 o 
  -6   1   4       32.44       30.60      2.39 o 
  -5   1   4        2.21        2.36      0.83 o 
  -4   1   4       66.04       69.78      5.23 o 
  -3   1   4        0.79        1.84      0.37 o 
  -2   1   4      897.26      994.48     30.97 o 
  -1   1   4       11.10       11.55      1.23 o 
   0   1   4      394.99      411.78      3.84 o 
   1   1   4      959.81      995.90     29.04 o 
   2   1   4      488.79      546.46     13.52 o 
   3   1   4      930.16      912.27     19.72 o 
   4   1   4      990.79      992.68     41.74 o 
   5   1   4      210.21      207.23      9.05 o 
   6   1   4        1.23        1.65      0.93 o 
   7   1   4        0.07        0.83      0.40 o 
   8   1   4        1.61        2.07      0.64 o 
   9   1   4        3.70        2.14      0.66 o 
  10   1   4       12.14       14.36      2.36 o 
  -8   2   4       66.59       64.40      3.86 o 
  -7   2   4        1.13        1.91      0.67 o 
  -6   2   4        0.04        0.39      0.55 o 
  -5   2   4       11.10       12.22      0.99 o 
  -4   2   4       36.48       34.52      1.83 o 
  -3   2   4        1.04        1.11      0.32 o 
  -2   2   4     1976.49     2123.13     18.57 o 
  -1   2   4       13.69       11.02      0.67 o 
   0   2   4      578.75      609.12     14.59 o 
   1   2   4      191.37      182.93      6.71 o 
   2   2   4     1358.73     1371.70     11.17 o 
   3   2   4       50.34       42.59      2.83 o 
   4   2   4       22.56       19.01      1.21 o 
   5   2   4        0.01        0.28      0.32 o 
   6   2   4        4.24        3.35      0.75 o 
   7   2   4       17.71       19.36      4.01 o 
   8   2   4       17.55       14.92      1.25 o 
   9   2   4        1.62        1.69      0.87 o 
  10   2   4        0.02        0.30      0.55 o 
  -8   3   4        4.71        7.87      1.66 o 
  -7   3   4        0.36        1.03      0.67 o 
  -6   3   4        3.72        5.30      0.93 o 
  -5   3   4       10.82       12.47      1.00 o 
  -4   3   4      271.38      266.35      4.34 o 
  -3   3   4      148.88      170.30      3.22 o 
  -2   3   4      104.03       92.21      2.64 o 
  -1   3   4        0.93        0.78      0.25 o 
   0   3   4      734.62      803.65     18.86 o 
   1   3   4        5.41        8.27      0.72 o 
   2   3   4      636.59      643.32     21.10 o 
   3   3   4       28.50       27.65      1.10 o 
   4   3   4       33.35       36.06      1.45 o 
   5   3   4       10.94        6.80      0.82 o 
   6   3   4      110.16      109.68      2.88 o 
   7   3   4       35.49       31.72      1.66 o 
   8   3   4       58.60       48.35      2.97 o 
   9   3   4       19.06       18.75      2.16 o 
  10   3   4        1.04        1.25      0.80 o 
  -7   4   4        4.60        2.61      0.86 o 
  -6   4   4        1.93        3.35      0.70 o 
  -5   4   4      160.69      154.33      3.73 o 
  -4   4   4      107.01      115.63      3.44 o 
  -3   4   4        9.64       10.81      0.63 o 
  -2   4   4      128.28      139.72      2.95 o 
  -1   4   4      327.64      358.88      4.47 o 
   0   4   4       11.75        7.45      0.65 o 
   1   4   4      228.55      245.59      7.06 o 
   2   4   4     1021.66     1065.58     17.85 o 
   3   4   4      628.10      661.59     15.69 o 
   4   4   4      453.36      480.23     10.40 o 
   5   4   4      179.58      192.37      3.52 o 
   6   4   4       23.74       26.04      1.41 o 
   7   4   4       30.97       32.37      1.65 o 
   8   4   4        2.35        1.95      0.56 o 
   9   4   4        1.14        1.16      0.78 o 
  10   4   4       12.04       18.19      2.69 o 
  -7   5   4       24.79       23.89      1.65 o 
  -6   5   4        1.60        4.65      0.89 o 
  -5   5   4       73.99       81.14      2.86 o 
  -4   5   4       53.74       50.06      2.13 o 
  -3   5   4       15.71       19.57      1.82 o 
  -2   5   4       10.54        9.48      0.91 o 
  -1   5   4       28.59       21.31      1.18 o 
   0   5   4       66.47       71.37      2.04 o 
   1   5   4      395.81      411.25      4.67 o 
   2   5   4       51.53       45.63      1.21 o 
   3   5   4      273.64      291.42      4.02 o 
   4   5   4       22.97       25.50      0.91 o 
   5   5   4       68.46       70.16      1.59 o 
   6   5   4      288.04      264.11      4.40 o 
   7   5   4        5.07        6.26      0.89 o 
   8   5   4       31.05       30.01      2.66 o 
   9   5   4        3.67        3.58      1.14 o 
  10   5   4       13.35       10.45      2.14 o 
  -7   6   4       11.56       15.86      1.52 o 
  -6   6   4       24.39       24.24      1.69 o 
  -5   6   4        0.07        0.46      0.43 o 
  -4   6   4      184.80      174.24      4.23 o 
  -3   6   4       98.80       99.22      3.03 o 
  -2   6   4       58.22       52.46      2.10 o 
  -1   6   4        0.09        0.98      0.35 o 
   0   6   4        2.17        1.52      0.42 o 
   1   6   4      147.85      137.29      3.28 o 
   2   6   4      191.67      201.04      2.70 o 
   3   6   4        5.93        6.17      0.58 o 
   4   6   4       13.14       14.69      0.77 o 
   5   6   4        9.13        9.58      0.66 o 
   6   6   4       42.20       40.68      3.69 o 
   7   6   4       28.99       25.18      1.41 o 
   8   6   4       15.65       13.31      2.14 o 
   9   6   4        4.73        7.96      1.77 o 
  10   6   4        1.79        2.77      1.11 o 
  -6   7   4       15.51       19.24      1.55 o 
  -5   7   4       55.30       50.88      2.51 o 
  -4   7   4       57.70       50.32      2.39 o 
  -3   7   4       15.95       18.37      1.65 o 
  -2   7   4       14.52       15.01      1.20 o 
  -1   7   4       45.96       44.56      1.99 o 
   0   7   4      854.13      840.51     25.46 o 
   1   7   4      267.25      274.62      4.51 o 
   2   7   4      165.87      171.46      3.75 o 
   3   7   4       33.53       29.28      1.11 o 
   4   7   4      498.11      520.65      4.74 o 
   5   7   4        1.76        2.47      0.43 o 
   6   7   4        1.21        1.20      0.27 o 
   7   7   4       12.03       11.59      1.89 o 
   8   7   4       65.68       64.99      3.91 o 
   9   7   4        9.37        7.79      1.80 o 
  10   7   4        2.85        2.30      1.11 o 
  -5   8   4       46.19       44.07      4.20 o 
  -4   8   4        5.58        4.46      0.86 o 
  -3   8   4        5.88        6.02      1.02 o 
  -2   8   4        1.57        2.48      0.63 o 
  -1   8   4       20.17       20.12      1.43 o 
   0   8   4       59.16       57.03      2.32 o 
   1   8   4        4.44        5.29      0.85 o 
   2   8   4      559.96      544.38     11.39 o 
   3   8   4        6.42        5.91      0.65 o 
   4   8   4      117.68      127.09      2.48 o 
   5   8   4       95.31       91.29      2.13 o 
   6   8   4       25.97       24.71      2.52 o 
   7   8   4        0.59        1.03      0.55 o 
   8   8   4       11.11       16.17      2.00 o 
   9   8   4        0.19        0.83      0.67 o 
  10   8   4        0.03        0.28      0.58 o 
  -4   9   4       41.32       38.36      2.28 o 
  -3   9   4        0.01        0.27      0.35 o 
  -2   9   4        6.33        9.55      1.31 o 
  -1   9   4       46.28       44.26      2.25 o 
   0   9   4        3.33        4.92      0.94 o 
   1   9   4       17.03       17.12      1.91 o 
   2   9   4      942.19      949.62     15.97 o 
   3   9   4      510.19      500.86     12.92 o 
   4   9   4       40.45       42.58      1.52 o 
   5   9   4      106.91      103.57      6.52 o 
   6   9   4       10.49       12.55      1.18 o 
   7   9   4        1.23        0.91      0.61 o 
   8   9   4       13.05       16.36      2.02 o 
   9   9   4        6.01        5.71      1.47 o 
  10   9   4        0.00        0.86      0.83 o 
  -3  10   4       17.40       17.24      1.87 o 
  -2  10   4       33.94       35.64      2.17 o 
  -1  10   4       20.62       20.26      1.60 o 
   0  10   4        4.61        8.14      1.22 o 
   1  10   4        4.32        6.22      1.04 o 
   2  10   4      357.41      337.45      8.53 o 
   3  10   4       57.03       53.71      2.34 o 
   4  10   4       47.49       46.17      2.52 o 
   5  10   4      191.90      198.91      6.45 o 
   6  10   4       85.94       90.03      3.00 o 
   7  10   4        4.66        5.88      1.33 o 
   8  10   4        1.87        2.69      1.00 o 
   9  10   4        6.24        8.01      1.69 o 
  -2  11   4        2.65        3.41      0.78 o 
  -1  11   4        9.88       11.01      1.48 o 
   0  11   4       16.61       17.72      1.48 o 
   1  11   4       11.34       10.96      1.47 o 
   2  11   4       19.31       22.28      1.89 o 
   3  11   4       19.33       21.40      1.57 o 
   4  11   4        1.14        2.81      0.70 o 
   5  11   4        1.09        0.89      0.75 o 
   6  11   4        1.12        1.36      0.78 o 
   0  12   4        5.78        8.94      1.43 o 
   1  12   4        5.14        6.02      1.57 o 
   2  12   4       31.47       23.62      1.73 o 
   3  12   4        3.17        6.20      1.04 o 
   4  12   4        3.50        3.60      1.16 o 
   5  12   4       22.85       22.71      2.50 o 
   6  12   4        7.77        9.34      1.86 o 
   7  12   4        0.55        1.66      0.83 o 
  -4  -8   5        7.86        7.63      1.77 o 
  -3  -8   5       17.40       18.75      2.33 o 
  -2  -8   5       25.59       25.93      2.66 o 
  -1  -8   5        9.43        8.48      1.83 o 
   0  -8   5        0.96        2.08      0.83 o 
  -6  -7   5       42.87       51.62      3.94 o 
  -5  -7   5        0.03        2.55      1.05 o 
  -4  -7   5       12.62       15.17      2.50 o 
  -3  -7   5       24.96       35.25      3.08 o 
  -2  -7   5        1.32        2.94      1.03 o 
  -1  -7   5       16.58       16.47      2.05 o 
   0  -7   5        4.21        5.38      1.41 o 
   1  -7   5        0.23        0.45      0.40 o 
   2  -7   5        1.49        2.91      1.11 o 
   3  -7   5        0.08        0.36      0.78 o 
  -7  -6   5        6.81        8.10      1.77 o 
  -6  -6   5        0.36        1.19      0.67 o 
  -5  -6   5       32.20       29.07      2.83 o 
  -4  -6   5       30.56       31.51      2.83 o 
  -3  -6   5      406.47      413.38     10.23 o 
  -2  -6   5       23.16       27.71      2.63 o 
  -1  -6   5        6.08        8.73      1.75 o 
   0  -6   5        0.83        1.50      0.78 o 
   1  -6   5       14.38       15.48      1.41 o 
   2  -6   5        7.26        9.96      1.28 o 
   3  -6   5        1.92        4.19      1.28 o 
   4  -6   5       46.79       45.19      3.63 o 
  -7  -5   5        4.41        8.01      1.72 o 
  -6  -5   5        5.52        4.44      1.30 o 
  -5  -5   5        0.95        2.52      0.94 o 
  -4  -5   5       59.96       57.58      3.75 o 
  -3  -5   5      172.18      171.45      6.25 o 
  -2  -5   5       86.99       82.17      4.22 o 
  -1  -5   5      108.40      100.77      4.55 o 
   0  -5   5      116.90      112.10      3.18 o 
   1  -5   5        8.12        9.57      1.15 o 
   2  -5   5       17.91       18.69      1.54 o 
   3  -5   5       11.70       11.84      2.08 o 
   4  -5   5        4.20        8.32      1.80 o 
   5  -5   5       32.35       31.01      3.02 o 
  -8  -4   5        2.24        4.16      1.22 o 
  -7  -4   5       10.33       14.00      2.30 o 
  -6  -4   5        0.29        0.03      0.50 o 
  -5  -4   5      168.72      155.39      6.03 o 
  -4  -4   5       23.58       25.40      2.39 o 
  -3  -4   5       98.21       89.99      4.28 o 
  -2  -4   5      112.14      115.06      4.72 o 
  -1  -4   5       36.63       34.28      2.73 o 
   0  -4   5        1.39        1.71      0.97 o 
   1  -4   5       98.73       90.95      2.76 o 
   2  -4   5       63.23       61.62      2.75 o 
   3  -4   5       95.63       91.59      4.44 o 
   4  -4   5      134.02      135.29      5.72 o 
   5  -4   5       14.18       13.59      2.30 o 
   6  -4   5        3.10        4.08      1.36 o 
  -8  -3   5        0.84        2.50      1.03 o 
  -7  -3   5       29.09       32.73      2.88 o 
  -6  -3   5        4.60        1.89      0.86 o 
  -5  -3   5       36.33       33.65      2.75 o 
  -4  -3   5       71.10       67.72      3.66 o 
  -3  -3   5      280.35      276.92      7.16 o 
  -2  -3   5       13.77       14.84      1.58 o 
  -1  -3   5      235.85      234.01      6.18 o 
   0  -3   5        8.46        9.62      0.87 o 
   1  -3   5        1.78        1.15      0.36 o 
   2  -3   5       19.53       17.19      1.15 o 
   3  -3   5       26.62       28.28      1.49 o 
   4  -3   5       11.68       12.48      2.02 o 
   5  -3   5       25.61       29.29      2.69 o 
   6  -3   5        1.57        1.61      0.89 o 
   7  -3   5        0.35        0.00      0.44 o 
  -8  -2   5        2.65        2.25      0.86 o 
  -7  -2   5       16.21       15.45      1.91 o 
  -6  -2   5        2.66        1.61      0.75 o 
  -5  -2   5       43.46       43.78      3.00 o 
  -4  -2   5       57.67       57.61      3.27 o 
  -3  -2   5        7.17        4.16      1.08 o 
  -2  -2   5       84.49       71.31      1.84 o 
  -1  -2   5       62.30       55.87      1.75 o 
   0  -2   5        7.75        5.92      0.72 o 
   1  -2   5       30.62       28.56      1.40 o 
   2  -2   5       12.93       12.18      1.64 o 
   3  -2   5       93.31       91.56      3.30 o 
   4  -2   5       17.78       19.33      2.05 o 
   5  -2   5       67.95       63.16      3.80 o 
   6  -2   5        0.14        1.25      0.64 o 
   7  -2   5        0.01        0.22      0.47 o 
   8  -2   5        6.47        8.36      1.28 o 
  -8  -1   5        7.30        7.35      1.69 o 
  -7  -1   5        7.02        6.85      1.55 o 
  -6  -1   5       29.85       27.85      2.44 o 
  -5  -1   5       14.33       11.51      1.75 o 
  -4  -1   5       20.04       15.70      1.66 o 
  -3  -1   5       48.30       45.18      2.64 o 
  -2  -1   5      186.83      175.66      2.94 o 
  -1  -1   5      108.41      111.78      2.33 o 
   0  -1   5      113.91      107.02      2.34 o 
   1  -1   5       30.99       29.44      1.35 o 
   2  -1   5       30.39       23.62      1.13 o 
   3  -1   5      130.11      131.95      5.96 o 
   4  -1   5        2.85        2.87      0.66 o 
   5  -1   5      214.82      220.44      7.85 o 
   6  -1   5       35.24       33.84      1.99 o 
   7  -1   5       35.95       32.30      2.51 o 
   8  -1   5       36.71       31.25      2.04 o 
  -8   0   5        2.17        2.38      0.78 o 
  -7   0   5       59.07       54.02      3.55 o 
  -6   0   5      124.12       98.93      4.58 o 
  -5   0   5        4.89        4.63      1.19 o 
  -4   0   5       17.05       13.81      1.53 o 
  -3   0   5      120.93      116.50      4.43 o 
  -2   0   5       30.73       26.79      1.11 o 
  -1   0   5        4.88        8.27      0.62 o 
   0   0   5      319.23      357.06      4.11 o 
   1   0   5       87.19      103.39      2.19 o 
   2   0   5      889.46      961.06     30.71 o 
   3   0   5      207.51      200.24      6.06 o 
   4   0   5       93.55      104.49      6.95 o 
   5   0   5      127.01      113.58      3.02 o 
   6   0   5      179.64      160.85      6.54 o 
   7   0   5        3.87        4.30      0.69 o 
   8   0   5        0.03        0.35      0.60 o 
   9   0   5        1.39        1.07      0.48 o 
  -8   1   5        0.18        0.53      0.53 o 
  -7   1   5        0.22        0.83      0.61 o 
  -6   1   5       15.24       13.92      1.69 o 
  -5   1   5      141.88      134.49      5.00 o 
  -4   1   5       57.09       57.96      1.81 o 
  -3   1   5       15.96       18.99      1.01 o 
  -2   1   5       62.87       79.18      3.15 o 
  -1   1   5       36.36       34.54      1.55 o 
   0   1   5      617.77      633.74      5.37 o 
   1   1   5      685.86      666.73     19.04 o 
   2   1   5        4.19        7.10      0.79 o 
   3   1   5       79.39       73.56      1.23 o 
   4   1   5       47.09       41.87      1.71 o 
   5   1   5      148.12      135.49      6.94 o 
   6   1   5        7.95        6.51      0.95 o 
   7   1   5       21.59       18.42      1.82 o 
   8   1   5       55.20       50.36      2.37 o 
   9   1   5        0.65        0.93      0.47 o 
  -8   2   5        3.90        5.35      1.33 o 
  -7   2   5       12.19       13.14      2.11 o 
  -6   2   5      140.41      133.50      5.33 o 
  -5   2   5        6.50        6.10      1.36 o 
  -4   2   5       56.70       50.57      7.41 o 
  -3   2   5      252.88      254.68      7.68 o 
  -2   2   5      847.23      903.80      9.23 o 
  -1   2   5       49.15       53.57      2.19 o 
   0   2   5       43.09       38.89      1.36 o 
   1   2   5     1181.80     1188.96     24.05 o 
   2   2   5       26.12       30.61      0.87 o 
   3   2   5      244.88      266.19      9.40 o 
   4   2   5      309.16      333.16     19.94 o 
   5   2   5       11.89       14.06      1.08 o 
   6   2   5        0.07        0.28      0.29 o 
   7   2   5       32.16       31.43      1.74 o 
   8   2   5       24.11       22.60      3.08 o 
   9   2   5       22.88       17.32      2.26 o 
  10   2   5        3.15        3.19      0.77 o 
  -8   3   5        1.11        0.39      0.61 o 
  -7   3   5        9.92        7.93      1.69 o 
  -6   3   5       32.10       28.46      2.52 o 
  -5   3   5        0.02        0.39      0.32 o 
  -4   3   5       72.67       61.72      2.14 o 
  -3   3   5        0.01        0.82      0.33 o 
  -2   3   5        6.23        8.26      0.85 o 
  -1   3   5       53.33       55.34      1.72 o 
   0   3   5      148.91      130.95      2.59 o 
   1   3   5      325.98      358.75     10.29 o 
   2   3   5      258.13      291.84     18.32 o 
   3   3   5       15.48       18.06      0.88 o 
   4   3   5      157.39      128.57      4.62 o 
   5   3   5       17.14       14.79      1.72 o 
   6   3   5       64.51       67.79      2.37 o 
   7   3   5       98.34      100.71      8.69 o 
   8   3   5        2.13        1.41      0.55 o 
   9   3   5        9.48        9.44      1.28 o 
  10   3   5        0.65        0.69      0.75 o 
  -8   4   5       10.39       16.17      2.47 o 
  -6   4   5        0.05        0.84      0.43 o 
  -5   4   5      279.02      274.29      5.10 o 
  -4   4   5       89.58       90.04      2.75 o 
  -3   4   5        0.85        0.51      0.27 o 
  -2   4   5        0.71        0.37      0.28 o 
  -1   4   5      345.00      366.79      8.18 o 
   0   4   5      412.98      454.55      6.23 o 
   1   4   5      783.71      859.21     15.36 o 
   2   4   5      192.64      210.13      5.08 o 
   3   4   5        5.62        6.72      0.49 o 
   4   4   5        1.57        2.39      0.74 o 
   5   4   5       64.66       59.42      2.19 o 
   6   4   5      105.55       95.25     10.78 o 
   7   4   5       25.23       25.32      1.55 o 
   8   4   5       11.29        9.65      1.23 o 
   9   4   5        7.35        7.31      1.10 o 
  10   4   5        3.44        4.27      1.28 o 
  -7   5   5        2.05        1.61      0.86 o 
  -6   5   5       76.99       81.61      4.19 o 
  -5   5   5      310.73      354.53      8.14 o 
  -4   5   5       44.35       40.13      1.95 o 
  -3   5   5        4.74        5.41      0.84 o 
  -2   5   5      898.31      927.55     14.36 o 
  -1   5   5      471.97      488.66      5.83 o 
   0   5   5      125.06      159.47      3.15 o 
   1   5   5      313.13      304.97     12.97 o 
   2   5   5      600.22      631.58     18.48 o 
   3   5   5      289.34      324.79      6.91 o 
   4   5   5      194.70      209.28      9.41 o 
   5   5   5       67.07       69.79      2.27 o 
   6   5   5       50.71       45.85      1.94 o 
   7   5   5      111.11      104.59      3.58 o 
   8   5   5        0.06        0.71      0.58 o 
   9   5   5       36.12       32.01      2.91 o 
  10   5   5        0.33        1.72      0.89 o 
  -7   6   5        0.67        2.02      0.80 o 
  -6   6   5        0.73        2.85      0.70 o 
  -5   6   5      137.63      130.34      4.07 o 
  -4   6   5       57.73       60.38      3.75 o 
  -3   6   5        1.41        2.70      0.67 o 
  -2   6   5      285.54      287.47      5.00 o 
  -1   6   5       41.44       40.90      1.80 o 
   0   6   5       28.49       31.47      5.77 o 
   1   6   5       11.74        8.98      0.86 o 
   2   6   5       39.13       36.01      1.49 o 
   3   6   5       32.71       26.33      1.03 o 
   4   6   5       22.65       33.97      1.59 o 
   5   6   5        2.79        4.77      0.54 o 
   6   6   5      264.67      276.59      4.74 o 
   7   6   5        9.25       11.71      1.09 o 
   8   6   5       10.81       10.12      1.94 o 
   9   6   5       17.42       17.47      2.58 o 
  10   6   5       19.82       23.35      2.66 o 
  -6   7   5        1.49        2.24      0.63 o 
  -5   7   5       33.56       33.70      2.05 o 
  -4   7   5        3.49        2.65      0.69 o 
  -3   7   5      295.07      295.83      5.66 o 
  -2   7   5      260.75      246.36      4.92 o 
  -1   7   5        1.45        1.21      0.51 o 
   0   7   5        6.93        7.68      1.12 o 
   1   7   5      473.54      483.07      6.10 o 
   2   7   5       53.39       51.10      1.91 o 
   3   7   5        4.02        4.58      0.58 o 
   4   7   5        0.97        3.35      0.87 o 
   5   7   5      146.40      139.06      3.33 o 
   6   7   5        7.91       11.10      1.04 o 
   7   7   5       19.54       20.16      1.33 o 
   8   7   5        2.19        3.66      1.25 o 
   9   7   5       11.28       12.73      2.25 o 
  10   7   5        0.97        1.61      0.75 o 
  -5   8   5        1.36        1.69      0.65 o 
  -4   8   5        3.65        3.77      0.83 o 
  -3   8   5        6.40        7.49      1.16 o 
  -2   8   5       40.27       34.95      1.97 o 
  -1   8   5       49.57       42.87      2.10 o 
   0   8   5      339.87      321.71      5.54 o 
   1   8   5      310.40      297.89      5.14 o 
   2   8   5       62.13       53.70      2.60 o 
   3   8   5        5.92        3.82      0.56 o 
   4   8   5        0.30        0.96      0.43 o 
   5   8   5      175.02      170.73      3.54 o 
   6   8   5        0.29        1.49      0.75 o 
   7   8   5        0.24        0.78      0.58 o 
   8   8   5        0.16        0.83      0.55 o 
   9   8   5       30.09       33.75      3.02 o 
  10   8   5        0.54        1.39      0.67 o 
  -4   9   5        0.13        0.60      0.44 o 
  -3   9   5        0.26        0.83      0.47 o 
  -2   9   5       50.51       46.91      2.40 o 
  -1   9   5        0.42        0.87      1.10 o 
   0   9   5        6.93        5.54      0.96 o 
   1   9   5        1.99        1.91      0.60 o 
   2   9   5        0.07        0.00      0.43 o 
   3   9   5        0.40        0.90      0.54 o 
   4   9   5      310.03      292.56      4.05 o 
   5   9   5        0.01        0.77      0.33 o 
   6   9   5        0.85        1.58      0.38 o 
   7   9   5        4.32        8.18      1.66 o 
   8   9   5        3.14        5.30      1.47 o 
   9   9   5        3.96        6.27      1.55 o 
  10   9   5        0.53        1.16      0.67 o 
  -3  10   5        0.01        0.64      0.42 o 
  -2  10   5       23.27       18.23      1.53 o 
  -1  10   5        0.33        0.77      0.39 o 
   0  10   5       23.59       23.13      1.69 o 
   1  10   5        2.59        2.61      0.87 o 
   2  10   5       31.35       28.17      1.76 o 
   3  10   5       22.72       22.80      1.57 o 
   4  10   5        5.16        4.91      0.87 o 
   5  10   5       38.40       35.60      1.75 o 
   6  10   5       11.05       13.79      1.30 o 
   7  10   5        6.30       10.37      1.89 o 
   8  10   5        1.02        1.80      0.72 o 
   9  10   5        1.45        3.74      1.19 o 
  -2  11   5       37.02       35.30      2.29 o 
  -1  11   5       32.54       27.47      1.94 o 
   0  11   5       23.34       21.71      1.70 o 
   1  11   5        5.55        6.00      1.02 o 
   2  11   5       14.79       15.10      1.65 o 
   3  11   5        3.76        2.94      0.71 o 
   4  11   5       22.29       21.06      1.54 o 
   5  11   5        6.90        9.34      1.83 o 
   6  11   5       91.36       87.18      4.44 o 
   8  11   5        5.98        9.21      1.91 o 
   0  12   5       15.57       22.01      1.75 o 
   1  12   5       10.07       11.50      1.56 o 
   2  12   5       22.85       22.17      1.69 o 
   3  12   5        4.18        5.93      1.08 o 
   4  12   5        0.55        0.00      0.37 o 
   5  12   5        0.00        0.58      0.64 o 
   6  12   5        0.02        1.22      0.83 o 
   3  13   5        4.85        7.45      1.13 o 
   4  13   5       24.18       25.82      2.75 o 
   5  13   5        0.18        1.64      0.83 o 
  -4  -7   6        3.40        3.41      1.08 o 
  -3  -7   6       28.77       32.87      3.11 o 
  -2  -7   6       25.31       26.62      2.75 o 
  -1  -7   6        9.28       11.67      2.16 o 
   0  -7   6        0.26        0.50      0.64 o 
   1  -7   6       21.72       30.03      2.69 o 
  -6  -6   6        5.69        7.15      1.86 o 
  -5  -6   6        1.37        1.97      0.83 o 
  -4  -6   6        4.29        4.49      1.28 o 
  -3  -6   6      139.01      145.83      6.36 o 
  -2  -6   6       65.28       70.20      4.30 o 
  -1  -6   6        2.07        3.08      1.05 o 
   0  -6   6        1.49        3.38      1.11 o 
   1  -6   6        2.42        3.17      0.67 o 
   2  -6   6        3.56        6.13      1.55 o 
   3  -6   6        1.47        2.86      1.16 o 
  -7  -5   6        8.46        8.01      1.83 o 
  -6  -5   6       14.28       13.14      2.25 o 
  -5  -5   6        0.22        0.00      0.44 o 
  -4  -5   6        0.22        2.11      0.78 o 
  -3  -5   6       22.89       23.07      2.44 o 
  -2  -5   6       28.53       27.76      2.58 o 
  -1  -5   6      104.48      120.33      5.25 o 
   0  -5   6        3.25        3.05      1.05 o 
   1  -5   6       21.51       27.26      1.69 o 
   2  -5   6        2.52        3.02      1.32 o 
   3  -5   6        1.34        2.69      1.11 o 
   4  -5   6        0.16        0.55      0.58 o 
   5  -5   6       31.29       29.73      2.97 o 
  -7  -4   6        4.65       10.29      1.97 o 
  -6  -4   6        0.19        1.16      0.69 o 
  -5  -4   6        1.06        2.47      1.03 o 
  -4  -4   6       41.56       41.89      3.16 o 
  -3  -4   6      146.36      138.24      5.64 o 
  -2  -4   6      478.22      503.30     10.47 o 
  -1  -4   6       48.91       51.74      3.27 o 
   0  -4   6      197.04      216.38      5.17 o 
   1  -4   6      106.92      111.60      4.01 o 
   2  -4   6       17.89       17.76      1.29 o 
   3  -4   6       13.19       17.55      2.00 o 
   4  -4   6       37.12       38.42      3.16 o 
   5  -4   6       63.20       59.07      4.13 o 
   6  -4   6        0.34        1.41      0.75 o 
  -8  -3   6        0.00        0.83      0.75 o 
  -7  -3   6        5.95       10.20      2.02 o 
  -6  -3   6       20.45       17.69      2.11 o 
  -5  -3   6       18.34       20.58      2.22 o 
  -4  -3   6        5.11        4.66      1.19 o 
  -3  -3   6      111.54      119.14      5.00 o 
  -2  -3   6       63.51       64.30      3.55 o 
  -1  -3   6       58.21       61.97      3.36 o 
   0  -3   6        6.07        6.79      0.89 o 
   1  -3   6       38.28       36.71      2.64 o 
   2  -3   6       12.79       13.49      1.15 o 
   3  -3   6       55.04       48.50      3.22 o 
   4  -3   6       69.31       73.23      4.16 o 
   5  -3   6       41.01       42.16      3.36 o 
   6  -3   6        5.57        7.01      1.69 o 
   7  -3   6        2.86        1.28      0.89 o 
  -8  -2   6        0.02        0.17      0.58 o 
  -7  -2   6       10.21       10.20      1.94 o 
  -6  -2   6       41.98       38.48      3.11 o 
  -5  -2   6        8.36       10.76      1.91 o 
  -4  -2   6       10.14       12.98      1.97 o 
  -3  -2   6      178.02      179.96      5.89 o 
  -2  -2   6       20.27       15.89      1.72 o 
  -1  -2   6       10.37       10.03      0.81 o 
   0  -2   6       43.96       40.98      1.67 o 
   1  -2   6        1.48        2.12      0.50 o 
   2  -2   6       21.11       22.23      1.28 o 
   3  -2   6       11.54       11.34      1.80 o 
   4  -2   6        4.97        6.93      1.58 o 
   5  -2   6      323.39      285.24      8.33 o 
   6  -2   6        6.43        6.49      1.58 o 
   7  -2   6        0.00        0.08      0.58 o 
  -8  -1   6        1.94        2.61      0.97 o 
  -7  -1   6        5.76       10.45      2.02 o 
  -6  -1   6        5.55        5.27      1.36 o 
  -5  -1   6      112.39       98.14      4.67 o 
  -4  -1   6       85.63       86.87      4.16 o 
  -3  -1   6      426.33      430.03      8.82 o 
  -2  -1   6       33.32       33.51      1.36 o 
  -1  -1   6       42.07       48.53      1.70 o 
   0  -1   6       60.71       52.43      1.80 o 
   1  -1   6       66.19       64.38      3.51 o 
   2  -1   6      186.78      204.46      6.11 o 
   3  -1   6       19.93       20.75      1.91 o 
   4  -1   6      153.45      149.82      5.42 o 
   5  -1   6      117.50       97.39      4.67 o 
   6  -1   6        4.33        6.71      1.55 o 
   7  -1   6       12.25       12.04      1.55 o 
   8  -1   6        2.83        3.86      0.85 o 
  -8   0   6       10.71       15.06      2.47 o 
  -7   0   6        2.85        7.51      1.64 o 
  -6   0   6        1.81        3.02      1.03 o 
  -5   0   6      118.03      107.37      4.78 o 
  -4   0   6        0.38        0.06      0.36 o 
  -3   0   6      218.58      209.80      6.01 o 
  -2   0   6        0.05        1.42      1.21 o 
  -1   0   6      839.94      890.78      7.17 o 
   0   0   6      279.51      294.46      4.12 o 
   1   0   6       28.14       38.20      1.57 o 
   2   0   6      163.24      159.69      2.99 o 
   3   0   6       45.08       45.99      3.69 o 
   4   0   6       84.99       73.96      3.66 o 
   5   0   6      148.99      157.34      6.73 o 
   6   0   6      220.77      210.86      5.29 o 
   7   0   6        0.21        0.71      0.45 o 
   8   0   6       11.07        9.97      1.41 o 
   9   0   6        0.00        0.00      0.41 o 
  -8   1   6        0.08        0.00      0.53 o 
  -7   1   6       28.68       28.62      2.63 o 
  -6   1   6       97.10       81.28      4.36 o 
  -5   1   6        0.07        0.00      0.47 o 
  -4   1   6       30.07       29.99      2.39 o 
  -3   1   6       27.24       32.10      5.41 o 
  -2   1   6        3.42        2.20      0.46 o 
  -1   1   6      119.45      127.33      3.43 o 
   0   1   6      128.55      120.93      2.56 o 
   1   1   6       23.99       18.90      1.01 o 
   2   1   6        1.58        1.48      0.34 o 
   3   1   6       42.39       43.35      1.18 o 
   4   1   6      230.46      230.18     10.99 o 
   5   1   6      627.58      625.00      7.20 o 
   6   1   6       45.52       45.22      1.73 o 
   7   1   6        4.24        3.53      0.65 o 
   8   1   6        3.92        4.06      0.66 o 
   9   1   6        7.41        9.29      1.37 o 
  -8   2   6        5.36        7.68      1.69 o 
  -7   2   6        2.32        4.71      1.22 o 
  -6   2   6       14.20       15.81      1.91 o 
  -5   2   6       90.25       73.34      3.94 o 
  -4   2   6      107.98      103.76      4.44 o 
  -3   2   6      540.38      544.21     73.87 o 
  -2   2   6       18.34       15.55      1.48 o 
  -1   2   6       58.22       49.38      1.68 o 
   0   2   6       79.08       68.21      1.93 o 
   1   2   6       50.47       41.98      3.50 o 
   2   2   6      527.01      586.31     20.83 o 
   3   2   6        0.31        0.53      0.21 o 
   4   2   6      228.99      228.57     12.71 o 
   5   2   6       38.82       42.74      2.86 o 
   6   2   6       27.26       19.14      1.79 o 
   7   2   6       17.56       17.01      1.43 o 
   8   2   6        1.35        2.79      1.29 o 
   9   2   6        2.23        2.89      0.73 o 
  -7   3   6       21.27       25.43      2.55 o 
  -6   3   6       18.84       14.92      2.22 o 
  -5   3   6       57.23       49.25      3.25 o 
  -4   3   6       14.86       14.55      2.87 o 
  -3   3   6      179.86      193.56      4.95 o 
  -2   3   6      186.46      191.05      3.56 o 
  -1   3   6      371.32      411.38      6.03 o 
   0   3   6      241.35      264.63      7.60 o 
   1   3   6       24.87       17.78      1.00 o 
   2   3   6       48.36       50.57      1.17 o 
   3   3   6        6.53        6.96      0.60 o 
   4   3   6       17.95       15.35      1.12 o 
   5   3   6      289.10      273.63     18.56 o 
   6   3   6       33.27       34.72      1.78 o 
   7   3   6       23.10       25.03      2.63 o 
   8   3   6       14.54       14.52      1.52 o 
   9   3   6        2.23        1.78      0.63 o 
  10   3   6        4.17        4.09      0.96 o 
  -7   4   6        6.77        9.73      1.97 o 
  -6   4   6       33.23       27.10      2.55 o 
  -5   4   6        9.27        8.93      1.16 o 
  -4   4   6       33.26       29.26      1.61 o 
  -3   4   6      435.28      447.53      6.04 o 
  -2   4   6       66.84       63.81      2.17 o 
  -1   4   6      267.20      294.61      4.45 o 
   0   4   6       54.62       59.78      2.03 o 
   1   4   6     1188.41     1246.10     42.97 o 
   2   4   6      282.26      308.62     13.47 o 
   3   4   6       18.83       21.71      1.30 o 
   4   4   6        8.71        9.00      1.00 o 
   5   4   6      401.83      396.49     14.83 o 
   6   4   6       28.73       26.05      1.55 o 
   7   4   6        9.84       11.77      1.31 o 
   8   4   6        8.63        8.03      1.17 o 
   9   4   6        0.56        2.21      0.94 o 
  10   4   6        0.05        0.91      0.80 o 
  -6   5   6        2.10        2.55      0.91 o 
  -5   5   6       68.62       67.07      2.70 o 
  -4   5   6       25.49       26.97      1.65 o 
  -3   5   6       16.82       18.49      1.50 o 
  -2   5   6      320.12      309.64      5.03 o 
  -1   5   6      105.05      100.93      2.74 o 
   0   5   6      139.46      151.10      3.68 o 
   1   5   6       75.41       64.21      2.02 o 
   2   5   6     1671.20     1864.32     78.52 o 
   3   5   6        1.13        1.11      0.30 o 
   4   5   6       12.63       13.70      0.72 o 
   5   5   6        6.37        7.54      0.97 o 
   6   5   6       34.76       33.05      1.74 o 
   7   5   6        0.70        0.86      0.44 o 
   8   5   6       85.69       76.03      8.17 o 
   9   5   6        7.12        6.24      1.02 o 
  10   5   6        2.65        1.14      0.67 o 
  -6   6   6       34.85       34.09      2.07 o 
  -5   6   6      102.69      114.07      3.71 o 
  -4   6   6       34.44       30.47      1.83 o 
  -3   6   6      119.80      124.31      3.52 o 
  -2   6   6        7.41        6.81      1.00 o 
  -1   6   6      101.01       90.36      5.03 o 
   0   6   6        5.99        7.13      0.93 o 
   1   6   6        0.02        0.16      0.22 o 
   2   6   6      157.89      174.52      7.19 o 
   3   6   6       60.39       52.29      1.50 o 
   4   6   6        9.87       13.96      0.77 o 
   5   6   6       56.39       55.48      2.15 o 
   6   6   6       22.16       22.51      1.44 o 
   7   6   6       21.54       24.22      1.55 o 
   8   6   6        1.85        2.34      0.59 o 
   9   6   6        9.73        8.37      1.80 o 
  10   6   6        9.31        9.51      2.02 o 
  -6   7   6        6.38        8.32      1.21 o 
  -5   7   6        9.37       11.39      1.50 o 
  -4   7   6       50.63       48.80      2.43 o 
  -3   7   6       36.59       39.42      2.10 o 
  -2   7   6       64.91       63.89      2.57 o 
  -1   7   6      121.67      122.10      3.40 o 
   0   7   6        8.31        5.33      0.87 o 
   1   7   6       18.30       18.30      1.24 o 
   2   7   6        7.91        5.51      0.81 o 
   3   7   6       70.74       66.13      2.16 o 
   4   7   6       38.67       32.51      1.25 o 
   5   7   6        3.02        3.92      0.72 o 
   6   7   6        0.57        1.19      0.53 o 
   7   7   6        5.54        4.76      0.85 o 
   8   7   6        0.77        1.37      0.49 o 
   9   7   6        1.12        2.30      0.86 o 
  10   7   6        7.72       12.28      2.33 o 
  -5   8   6        5.75        7.89      1.23 o 
  -4   8   6       13.06       14.23      1.65 o 
  -3   8   6       16.63       16.05      1.39 o 
  -2   8   6       88.04       83.26      3.08 o 
  -1   8   6      280.26      266.15      5.31 o 
   0   8   6       10.12        8.87      1.18 o 
   1   8   6      350.76      345.14      5.85 o 
   2   8   6        3.54        4.18      0.79 o 
   3   8   6        0.44        0.80      0.44 o 
   4   8   6       93.33       91.32      2.20 o 
   5   8   6        0.00        0.51      0.27 o 
   6   8   6        2.54        2.66      0.76 o 
   7   8   6        0.31        0.42      0.53 o 
   8   8   6        0.75        1.66      0.78 o 
   9   8   6       11.21        9.82      2.00 o 
  10   8   6        0.00        0.11      0.61 o 
  -4   9   6        0.47        0.72      0.48 o 
  -3   9   6       19.23       19.29      1.58 o 
  -2   9   6        6.22        6.03      1.03 o 
  -1   9   6       56.85       46.72      2.36 o 
   0   9   6        9.77       13.57      1.48 o 
   1   9   6      320.55      317.26      5.76 o 
   2   9   6       12.18       13.77      1.27 o 
   3   9   6      155.41      148.92      3.74 o 
   4   9   6       44.87       44.74      1.63 o 
   5   9   6       45.45       49.48      2.83 o 
   6   9   6       79.70       75.74      2.72 o 
   7   9   6        2.44        3.66      1.08 o 
   8   9   6        1.31        2.66      0.86 o 
   9   9   6       14.51       16.19      2.55 o 
  -3  10   6       69.15       63.06      3.04 o 
  -2  10   6       12.04       15.37      1.74 o 
  -1  10   6        1.12        1.82      0.90 o 
   0  10   6       18.70       18.85      2.01 o 
   1  10   6       11.05       13.16      1.50 o 
   2  10   6       56.02       54.00      2.46 o 
   3  10   6       52.60       55.52      2.52 o 
   4  10   6      347.08      333.41     14.30 o 
   5  10   6        0.45        1.34      0.39 o 
   6  10   6       21.33       23.33      1.50 o 
   7  10   6       12.77       15.53      1.89 o 
   8  10   6       22.58       21.24      2.30 o 
   9  10   6        1.70        2.99      1.03 o 
  -2  11   6       13.43       16.42      1.85 o 
  -1  11   6        3.15        3.06      0.81 o 
   0  11   6        3.08        4.40      0.89 o 
   1  11   6       88.36       74.44      3.39 o 
   2  11   6       22.21       20.36      1.56 o 
   3  11   6        2.77        3.30      0.93 o 
   4  11   6        8.75        9.12      1.24 o 
   5  11   6       11.12       13.73      1.33 o 
   7  11   6        9.47        6.68      1.50 o 
   8  11   6        0.38        1.08      0.72 o 
   0  12   6        0.32        0.75      0.83 o 
   1  12   6        0.86        0.77      0.51 o 
   2  12   6        4.85        6.05      1.07 o 
   3  12   6        0.29        0.97      0.47 o 
   4  12   6        1.28        1.69      0.62 o 
   5  12   6        0.09        0.47      0.64 o 
   6  12   6        0.96        2.72      1.00 o 
   2  13   6       15.06       13.52      1.72 o 
   3  13   6       23.96       23.82      1.79 o 
   4  13   6        8.05       10.53      1.45 o 
   5  13   6        6.60       10.48      1.97 o 
  -4  -6   7        6.60        8.48      1.89 o 
  -3  -6   7        1.13        2.25      1.05 o 
  -2  -6   7       17.25       27.15      2.75 o 
  -1  -6   7        1.92        2.97      0.91 o 
   0  -6   7       18.62       17.66      2.05 o 
   1  -6   7       18.87       21.63      2.27 o 
  -5  -5   7        3.23        3.72      1.14 o 
  -4  -5   7        0.04        0.55      0.61 o 
  -3  -5   7        0.33        0.75      0.58 o 
  -2  -5   7      126.47      125.12      5.75 o 
  -1  -5   7      147.23      161.46      6.42 o 
   0  -5   7        4.44        7.99      1.75 o 
   1  -5   7        0.05        0.53      0.55 o 
   2  -5   7       11.66       12.70      2.22 o 
   3  -5   7        5.10        6.04      1.55 o 
  -6  -4   7        0.61        0.22      0.67 o 
  -5  -4   7        2.96        1.97      0.91 o 
  -4  -4   7        1.10        2.77      1.05 o 
  -3  -4   7       78.16       76.99      4.41 o 
  -2  -4   7       17.05       17.66      2.11 o 
  -1  -4   7       35.47       34.73      2.86 o 
   0  -4   7       39.07       48.13      3.22 o 
   1  -4   7       28.95       36.38      1.92 o 
   2  -4   7       12.42       16.22      1.97 o 
   3  -4   7       29.11       27.76      2.66 o 
   4  -4   7        0.54        2.36      0.97 o 
   5  -4   7        0.39        1.28      0.69 o 
  -7  -3   7        5.42        6.43      1.55 o 
  -6  -3   7        0.26        1.05      0.53 o 
  -5  -3   7        1.81        1.86      0.86 o 
  -4  -3   7        0.24        0.72      0.58 o 
  -3  -3   7       25.28       22.10      2.27 o 
  -2  -3   7      248.61      250.63      7.46 o 
  -1  -3   7       52.24       52.97      3.30 o 
   0  -3   7       44.46       44.79      1.99 o 
   1  -3   7        0.56        0.96      0.45 o 
   2  -3   7        0.85        3.05      1.00 o 
   3  -3   7        0.14        0.11      0.61 o 
   4  -3   7        8.78       16.83      2.50 o 
   5  -3   7       37.79       40.27      3.36 o 
   6  -3   7        0.90        0.22      0.64 o 
  -7  -2   7        0.43        2.11      0.86 o 
  -6  -2   7       30.05       29.98      2.86 o 
  -5  -2   7        6.11        8.43      1.83 o 
  -4  -2   7        0.45        2.83      1.03 o 
  -3  -2   7       23.53       21.97      2.19 o 
  -2  -2   7      228.77      231.61      6.87 o 
  -1  -2   7       73.20       67.28      3.55 o 
   0  -2   7      146.00      140.68      5.56 o 
   1  -2   7       19.13       18.04      1.21 o 
   2  -2   7        3.79        5.02      0.81 o 
   3  -2   7       16.24       17.17      1.91 o 
   4  -2   7        5.26        7.24      1.55 o 
   5  -2   7        0.24        0.03      0.67 o 
   6  -2   7       74.05       72.26      4.61 o 
   7  -2   7        1.56        4.35      1.28 o 
  -7  -1   7        0.27        1.33      0.67 o 
  -6  -1   7        9.61       10.12      2.02 o 
  -5  -1   7       56.28       43.59      3.27 o 
  -4  -1   7        6.70        4.52      1.28 o 
  -3  -1   7        0.70        1.14      0.64 o 
  -2  -1   7       28.37       25.63      2.22 o 
  -1  -1   7       54.78       54.47      1.95 o 
   0  -1   7       49.03       50.28      1.90 o 
   1  -1   7        3.48        5.12      0.75 o 
   2  -1   7       67.69       62.88      2.16 o 
   3  -1   7       95.14       73.30      3.80 o 
   4  -1   7       18.01       16.11      1.91 o 
   5  -1   7      127.17      118.75      5.36 o 
   6  -1   7        6.34        4.99      1.47 o 
   7  -1   7       22.40       19.94      2.38 o 
  -7   0   7        6.40        5.35      1.44 o 
  -6   0   7        0.58        0.00      0.42 o 
  -5   0   7       45.89       41.78      3.13 o 
  -4   0   7        0.07        1.39      0.69 o 
  -3   0   7       43.59       41.78      2.86 o 
  -1   0   7      111.89      100.99      5.51 o 
   0   0   7      226.67      226.55      3.92 o 
   1   0   7      168.59      166.02      3.35 o 
   2   0   7       13.37       16.17      1.05 o 
   3   0   7        9.68        8.40      1.55 o 
   4   0   7        0.81        0.39      0.58 o 
   5   0   7        1.93        4.57      1.25 o 
   6   0   7       51.46       56.81      2.63 o 
   7   0   7        0.34        1.30      0.56 o 
   8   0   7        1.86        0.53      0.43 o 
  -7   1   7        0.05        1.16      0.67 o 
  -6   1   7      112.53      107.84      5.28 o 
  -5   1   7        3.78        1.94      0.89 o 
  -4   1   7        0.30        0.97      0.58 o 
  -3   1   7       31.62       30.96      2.44 o 
  -2   1   7       89.75       92.21      2.50 o 
  -1   1   7      200.66      200.56      3.64 o 
   0   1   7       31.02       33.24      1.48 o 
   1   1   7       17.57       13.67      1.18 o 
   2   1   7       81.51       74.47      2.12 o 
   3   1   7       15.10        8.57      1.50 o 
   4   1   7        2.41        4.35      1.19 o 
   5   1   7       83.35       73.15      6.79 o 
   6   1   7      302.84      290.65      8.75 o 
   7   1   7       27.03       23.02      1.34 o 
   8   1   7        1.74        2.62      0.69 o 
   9   1   7        0.08        0.44      0.50 o 
  -7   2   7        0.01        1.52      0.67 o 
  -6   2   7        1.34        0.97      0.58 o 
  -5   2   7        2.67        2.61      0.91 o 
  -4   2   7        6.95        7.57      1.50 o 
  -3   2   7        0.15        1.06      0.79 o 
  -2   2   7      233.13      233.04      8.74 o 
  -1   2   7      283.50      275.34      4.30 o 
   0   2   7        7.95        7.77      0.86 o 
   1   2   7       19.80       17.40      1.14 o 
   2   2   7       28.20       28.51      2.19 o 
   3   2   7      116.48      105.24      4.11 o 
   4   2   7       41.93       42.79      2.52 o 
   5   2   7      213.85      208.23      8.17 o 
   6   2   7        9.37        7.97      1.00 o 
   7   2   7       11.59       12.70      1.10 o 
   8   2   7       29.06       25.19      1.44 o 
   9   2   7       29.69       32.28      2.07 o 
  -7   3   7        3.81        6.32      1.55 o 
  -6   3   7        0.21        1.28      0.61 o 
  -5   3   7       46.87       44.94      3.27 o 
  -4   3   7       67.75       64.75      3.72 o 
  -3   3   7       10.31       10.83      1.01 o 
  -2   3   7      375.58      397.90      7.28 o 
  -1   3   7       51.67       50.91      1.89 o 
   0   3   7      260.88      264.08      4.19 o 
   1   3   7        5.81        8.70      0.80 o 
   2   3   7      309.75      310.64      5.44 o 
   3   3   7      424.88      434.70     15.37 o 
   4   3   7       11.76       11.32      1.86 o 
   5   3   7       24.90       23.50      1.51 o 
   6   3   7       88.84       98.00      6.55 o 
   7   3   7        7.82        6.98      1.11 o 
   8   3   7        2.66        3.56      0.84 o 
   9   3   7        0.09        0.90      0.48 o 
  -7   4   7        0.45        2.02      0.83 o 
  -6   4   7       29.32       26.35      2.61 o 
  -5   4   7        0.08        0.06      0.53 o 
  -4   4   7       34.08       29.58      1.68 o 
  -3   4   7        0.41        0.70      0.38 o 
  -2   4   7       13.90       12.35      1.11 o 
  -1   4   7       19.42       15.45      1.10 o 
   0   4   7      183.09      194.82      3.69 o 
   1   4   7      111.01      128.62     10.42 o 
   2   4   7       34.04       32.92      1.27 o 
   3   4   7       12.17       14.86      1.61 o 
   4   4   7      229.32      226.14     16.47 o 
   5   4   7      403.71      363.64     23.83 o 
   6   4   7       15.84       15.36      1.27 o 
   7   4   7       17.74       18.29      1.45 o 
   8   4   7        0.01        0.66      0.47 o 
   9   4   7       18.71       19.55      1.57 o 
  10   4   7        0.51        1.35      0.56 o 
  -5   5   7       15.70       18.24      1.43 o 
  -4   5   7        0.93        1.52      0.51 o 
  -3   5   7      296.26      298.97      5.37 o 
  -2   5   7      244.48      233.92     13.33 o 
  -1   5   7        1.21        2.05      0.55 o 
   0   5   7       70.20       59.81      2.13 o 
   1   5   7       85.47       93.27      2.56 o 
   2   5   7        1.76        2.74      0.55 o 
   3   5   7       51.29       55.52      6.34 o 
   4   5   7      366.82      340.14     16.00 o 
   5   5   7        2.20        2.38      0.67 o 
   6   5   7       12.03       10.98      1.28 o 
   7   5   7        7.65        7.80      1.17 o 
   8   5   7        0.19        1.00      0.48 o 
   9   5   7       10.31        9.05      1.64 o 
  10   5   7        0.63        2.00      0.89 o 
  -6   6   7       37.96       36.25      3.19 o 
  -5   6   7       25.41       32.20      1.96 o 
  -4   6   7       29.71       33.00      2.83 o 
  -3   6   7       24.22       28.82      1.76 o 
  -2   6   7       16.45       17.13      1.32 o 
  -1   6   7      126.83      123.58      3.34 o 
   0   6   7        3.48        3.98      0.72 o 
   1   6   7        0.35        0.26      0.49 o 
   2   6   7       80.42       77.29      3.18 o 
   3   6   7       80.61       80.62      6.76 o 
   4   6   7       13.12       13.89      0.83 o 
   5   6   7       34.38       33.12      3.15 o 
   6   6   7       81.29       82.31      2.88 o 
   7   6   7        8.04        7.29      2.22 o 
   8   6   7      140.50      146.28      4.15 o 
   9   6   7       19.34       19.72      1.55 o 
  10   6   7        1.06        3.66      1.25 o 
  -5   7   7        2.73        3.91      0.83 o 
  -4   7   7       94.90       97.95      3.51 o 
  -3   7   7       57.25       60.14      2.65 o 
  -2   7   7        0.27        0.78      0.46 o 
  -1   7   7        0.02        0.56      0.41 o 
   0   7   7        5.73        5.43      0.90 o 
   1   7   7        4.75        5.00      0.82 o 
   2   7   7       53.36       49.73      2.00 o 
   3   7   7        0.00        0.60      0.33 o 
   4   7   7        1.47        1.73      0.40 o 
   5   7   7       52.54       45.10      2.07 o 
   6   7   7        1.97        2.94      0.70 o 
   7   7   7        5.27        7.58      1.14 o 
   8   7   7        4.72        5.40      0.98 o 
   9   7   7       54.53       50.99      3.80 o 
  10   7   7        0.82        1.55      0.94 o 
  -5   8   7       57.24       63.28      3.04 o 
  -4   8   7        1.68        0.66      0.49 o 
  -3   8   7        7.05        7.04      1.19 o 
  -2   8   7       17.34       15.95      1.37 o 
  -1   8   7      144.20      140.98      3.96 o 
   0   8   7      121.40      109.68      3.36 o 
   1   8   7        7.22        7.91      1.12 o 
   2   8   7      262.53      274.75     12.51 o 
   3   8   7       28.92       28.15      1.57 o 
   4   8   7      137.32      148.00      3.11 o 
   5   8   7       10.16       10.45      1.24 o 
   6   8   7        4.10        6.49      1.06 o 
   7   8   7        6.43        8.17      1.16 o 
   8   8   7        0.06        0.73      0.43 o 
   9   8   7        2.43        1.77      1.03 o 
  10   8   7        5.92        4.30      1.41 o 
  -4   9   7        1.28        2.85      0.74 o 
  -3   9   7        4.22        3.79      0.82 o 
  -2   9   7        9.19        7.50      1.20 o 
  -1   9   7       29.73       27.86      1.83 o 
   0   9   7        0.75        1.09      0.51 o 
   1   9   7       20.18       18.75      1.46 o 
   2   9   7       63.48       60.70      2.51 o 
   3   9   7      197.21      178.51      6.38 o 
   4   9   7        8.02        9.06      1.15 o 
   5   9   7        2.28        2.31      0.66 o 
   6   9   7      119.82      115.08      4.73 o 
   7   9   7       10.77       14.48      1.34 o 
   8   9   7        0.01        0.64      0.75 o 
   9   9   7        1.63        1.22      0.83 o 
  -3  10   7        2.21        3.20      0.90 o 
  -2  10   7       11.37       11.57      1.51 o 
  -1  10   7       31.60       23.65      1.77 o 
   0  10   7        0.35        0.69      0.47 o 
   1  10   7       16.46       15.54      2.45 o 
   2  10   7       78.23       63.39      2.68 o 
   3  10   7        0.64        0.18      0.41 o 
   4  10   7       47.96       49.51      2.29 o 
   5  10   7       14.56       15.19      1.31 o 
   6  10   7        5.82        7.75      1.14 o 
   7  10   7        0.60        2.50      0.68 o 
   8  10   7        2.40        4.41      1.39 o 
   9  10   7        0.88        2.72      1.00 o 
  -2  11   7       11.85       12.55      1.64 o 
  -1  11   7       15.49       15.98      1.84 o 
   0  11   7       10.17       11.67      1.56 o 
   1  11   7        5.33        5.26      1.00 o 
   2  11   7       44.83       45.14      2.38 o 
   3  11   7        0.08        0.12      0.36 o 
   4  11   7       12.80       15.39      1.47 o 
   5  11   7        7.05       11.79      2.29 o 
   6  11   7        9.41        9.37      1.26 o 
   7  11   7        0.23        2.02      0.83 o 
   8  11   7        8.36       12.12      2.19 o 
   0  12   7       17.00       16.42      1.90 o 
   1  12   7        4.49        5.25      1.03 o 
   2  12   7        0.73        1.03      0.47 o 
   3  12   7        0.04        0.00      0.71 o 
   4  12   7       13.58       15.89      1.53 o 
   5  12   7        1.21        2.04      0.62 o 
   3  13   7        0.78        1.81      0.66 o 
   4  13   7        0.23        1.41      0.55 o 
   5  13   7        0.01        0.00      0.79 o 
  -3  -5   8       12.55       19.58      2.27 o 
  -2  -5   8        5.74        6.32      1.64 o 
  -1  -5   8       60.02       64.98      4.19 o 
   0  -5   8        2.08        1.91      0.75 o 
  -5  -4   8       19.23       27.81      2.91 o 
  -4  -4   8       17.35       19.72      2.33 o 
  -3  -4   8        0.41        0.00      0.55 o 
  -2  -4   8        4.95        5.05      1.44 o 
  -1  -4   8       35.40       40.66      3.16 o 
   0  -4   8       33.42       33.95      2.86 o 
   1  -4   8       13.45       20.38      2.11 o 
   2  -4   8      103.80      113.37      5.33 o 
   3  -4   8        6.35        6.88      1.58 o 
  -6  -3   8        0.08        1.36      0.86 o 
  -5  -3   8        0.48        0.39      0.53 o 
  -4  -3   8        1.95        2.50      1.03 o 
  -3  -3   8        0.08        0.44      0.53 o 
  -2  -3   8       13.16       12.12      2.02 o 
  -1  -3   8       47.15       46.41      3.30 o 
   0  -3   8        0.82        1.66      0.75 o 
   1  -3   8        1.11        1.68      0.61 o 
   2  -3   8       10.70       10.95      1.97 o 
   3  -3   8        3.49        3.41      1.28 o 
   4  -3   8        2.93        3.80      1.16 o 
   5  -3   8       12.86       17.30      2.75 o 
  -6  -2   8        2.62        3.33      1.16 o 
  -5  -2   8        1.24        0.86      0.53 o 
  -4  -2   8        0.28        0.78      0.47 o 
  -3  -2   8       38.67       37.75      3.00 o 
  -2  -2   8       19.93       24.96      2.38 o 
  -1  -2   8       43.06       37.48      2.83 o 
   0  -2   8       25.81       24.91      2.19 o 
   1  -2   8        0.09        0.63      0.79 o 
   2  -2   8        0.52        0.00      0.55 o 
   3  -2   8       34.80       32.09      2.77 o 
   4  -2   8        0.41        0.86      0.78 o 
   5  -2   8        0.29        1.72      0.83 o 
   6  -2   8        1.16        2.47      0.91 o 
  -6  -1   8        1.84        1.47      0.75 o 
  -5  -1   8        0.79        0.86      0.72 o 
  -4  -1   8        9.35        9.62      1.80 o 
  -3  -1   8      110.54      113.40      5.14 o 
  -2  -1   8       38.38       35.92      2.77 o 
  -1  -1   8       75.43       70.86      3.72 o 
   0  -1   8        0.03        0.11      0.30 o 
   1  -1   8        6.66        7.81      1.00 o 
   2  -1   8      168.87      164.58      5.70 o 
   3  -1   8        2.71        3.41      1.05 o 
   4  -1   8       11.79       12.20      2.11 o 
   5  -1   8        2.80        2.05      0.91 o 
   6  -1   8        1.06        0.00      0.55 o 
   7  -1   8        0.59        0.50      0.67 o 
  -7   0   8        0.61        0.89      0.61 o 
  -6   0   8        3.60        4.85      1.25 o 
  -5   0   8        2.39        1.30      0.78 o 
  -4   0   8       40.21       37.48      3.02 o 
  -3   0   8       69.07       62.61      3.75 o 
  -2   0   8       26.80       34.75      2.63 o 
  -1   0   8      217.72      204.64      4.02 o 
   0   0   8        4.64        4.57      1.21 o 
   1   0   8       50.99       53.25      4.70 o 
   2   0   8       50.95       57.18      2.11 o 
   3   0   8       54.32       51.03      3.25 o 
   4   0   8       55.46       54.44      3.50 o 
   5   0   8       92.45       76.86      4.39 o 
   6   0   8        0.95        2.08      0.91 o 
   7   0   8       16.03       13.06      2.47 o 
  -7   1   8        2.66        4.77      1.22 o 
  -6   1   8        0.74        0.91      0.64 o 
  -5   1   8        6.02        5.52      1.47 o 
  -4   1   8        7.85        6.32      1.47 o 
  -3   1   8       10.25        7.29      1.55 o 
  -2   1   8      350.02      357.75      8.39 o 
  -1   1   8        0.41        0.55      0.31 o 
   0   1   8       31.43       27.53      1.44 o 
   1   1   8       66.00       68.96      2.27 o 
   2   1   8       34.40       30.46      1.48 o 
   3   1   8       29.21       28.90      2.39 o 
   4   1   8        2.19        2.22      0.97 o 
   5   1   8       70.32       58.17      3.66 o 
   6   1   8       57.92       57.05      2.63 o 
   7   1   8       32.31       31.51      1.77 o 
   8   1   8       21.69       19.02      1.65 o 
  -7   2   8        0.79        0.00      0.42 o 
  -6   2   8       11.28       11.34      2.11 o 
  -5   2   8       20.02       19.30      2.16 o 
  -4   2   8       32.43       29.18      2.64 o 
  -3   2   8       83.40       75.23      4.02 o 
  -2   2   8       32.94       32.54      1.64 o 
  -1   2   8       50.89       43.58      1.84 o 
   0   2   8       54.98       51.39      1.97 o 
   1   2   8      163.46      146.58      3.26 o 
   2   2   8       88.03       82.55     11.47 o 
   3   2   8       24.37       26.79      2.25 o 
   4   2   8        8.83        9.54      1.75 o 
   5   2   8        0.37        0.91      0.45 o 
   6   2   8       28.68       28.21      1.44 o 
   7   2   8        1.22        2.42      0.58 o 
   8   2   8        0.00        0.72      0.42 o 
  -6   3   8        0.03        1.69      0.80 o 
  -5   3   8        0.39        1.00      0.61 o 
  -4   3   8        6.15        6.54      1.58 o 
  -3   3   8       87.95       82.25      9.17 o 
  -2   3   8      292.47      314.24      6.11 o 
  -1   3   8       45.95       43.40      1.87 o 
   0   3   8      185.37      185.48      3.77 o 
   1   3   8      210.06      205.51      3.86 o 
   2   3   8      197.88      205.92     12.50 o 
   3   3   8       30.00       24.08      2.14 o 
   4   3   8       49.25       43.13      4.88 o 
   5   3   8       76.40       71.30      2.56 o 
   6   3   8       65.12       67.81      2.19 o 
   7   3   8        6.49        7.08      0.92 o 
   8   3   8        1.29        2.30      0.54 o 
   9   3   8        0.03        0.86      0.36 o 
  -6   4   8        1.30        0.64      0.58 o 
  -5   4   8        1.61        1.19      0.69 o 
  -4   4   8       43.86       42.72      3.22 o 
  -3   4   8       17.80       17.32      1.32 o 
  -2   4   8        2.07        1.74      0.51 o 
  -1   4   8      361.69      359.92      7.58 o 
   0   4   8       38.81       39.34      2.55 o 
   1   4   8       35.64       33.35      1.89 o 
   2   4   8        1.58        2.64      0.52 o 
   4   4   8        5.33        4.63      0.72 o 
   5   4   8        6.24        5.56      0.97 o 
   6   4   8      238.22      229.85     20.11 o 
   7   4   8        0.09        0.42      0.39 o 
   8   4   8       10.13       10.58      1.44 o 
   9   4   8        5.12        6.31      1.08 o 
  -6   5   8        0.18        1.86      0.67 o 
  -5   5   8       20.62       17.69      2.14 o 
  -4   5   8        0.84        0.65      0.43 o 
  -3   5   8      191.06      184.26      4.38 o 
  -2   5   8        0.51        0.91      0.47 o 
  -1   5   8      333.15      342.14      5.55 o 
   0   5   8      115.69      105.98      2.98 o 
   1   5   8       26.41       27.62      2.52 o 
   2   5   8        9.71        8.00      0.87 o 
   3   5   8       71.85       81.07      6.72 o 
   4   5   8      370.44      374.80      8.39 o 
   5   5   8       21.14       21.01      1.51 o 
   6   5   8      315.56      315.12     12.66 o 
   7   5   8       13.59       12.48      1.48 o 
   8   5   8        1.40        1.97      0.67 o 
   9   5   8        8.42        7.84      1.26 o 
  -5   6   8       11.06       12.12      2.22 o 
  -4   6   8       13.58       14.68      1.41 o 
  -3   6   8       36.56       40.67      2.14 o 
  -2   6   8      192.14      196.91      4.54 o 
  -1   6   8       49.05       52.09      2.58 o 
   0   6   8       13.26       15.52      1.23 o 
   1   6   8       12.31       12.85      1.07 o 
   2   6   8        1.68        2.53      0.54 o 
   3   6   8       33.11       33.61      2.32 o 
   4   6   8       65.75       66.53      3.58 o 
   5   6   8       89.14       94.32      9.05 o 
   6   6   8      311.85      332.73     13.44 o 
   7   6   8       86.92       85.91      3.18 o 
   8   6   8        1.70        1.72      0.54 o 
   9   6   8       34.02       33.05      4.27 o 
  -5   7   8       84.43       80.62      3.33 o 
  -4   7   8        0.14        0.65      1.15 o 
  -3   7   8       15.07       18.42      1.59 o 
  -2   7   8       35.66       36.47      3.13 o 
  -1   7   8        8.65       10.04      1.83 o 
   0   7   8       91.15       85.14      2.91 o 
   1   7   8      122.23      119.96      5.56 o 
   2   7   8        0.04        0.00      0.27 o 
   3   7   8       44.45       46.53      4.77 o 
   4   7   8        0.30        0.00      0.44 o 
   5   7   8        6.96        8.49      1.20 o 
   6   7   8       98.31       97.69      3.28 o 
   7   7   8        1.01        1.32      0.67 o 
   8   7   8        5.27        6.85      1.15 o 
   9   7   8       13.35       15.37      1.50 o 
  -4   8   8       10.89       10.93      1.50 o 
  -3   8   8       25.56       23.55      1.71 o 
  -2   8   8       89.90       83.40      3.23 o 
  -1   8   8        7.12        8.97      1.27 o 
   0   8   8        5.18        4.53      0.93 o 
   1   8   8       21.06       20.00      1.44 o 
   2   8   8       16.62       11.28      2.14 o 
   3   8   8        1.60        3.69      0.72 o 
   4   8   8        6.23        8.46      1.59 o 
   5   8   8       58.36       58.06      3.65 o 
   6   8   8       44.67       43.59      3.11 o 
   7   8   8       19.95       23.96      1.69 o 
   8   8   8        0.65        1.26      0.79 o 
   9   8   8        2.23        2.77      0.74 o 
  -3   9   8        3.88        4.08      0.89 o 
  -2   9   8        7.73       10.72      1.42 o 
  -1   9   8       31.31       31.52      2.01 o 
   0   9   8      153.62      138.14      4.07 o 
   1   9   8       11.20       10.29      1.34 o 
   2   9   8       10.80       10.11      1.30 o 
   3   9   8      113.29      115.73      5.30 o 
   4   9   8        7.41        6.55      1.01 o 
   5   9   8       70.42       67.33      3.91 o 
   6   9   8       70.94       77.61      3.00 o 
   7   9   8       24.50       29.35      1.90 o 
   8   9   8        6.03        8.96      1.31 o 
   9   9   8        3.50        2.97      1.14 o 
  -2  10   8        4.80        4.63      0.97 o 
  -1  10   8       14.99       13.06      1.62 o 
   0  10   8        0.43        1.75      0.63 o 
   1  10   8        7.53        7.90      1.43 o 
   2  10   8       22.20       24.49      1.72 o 
   3  10   8        0.48        0.36      0.38 o 
   4  10   8       16.84       18.25      1.82 o 
   5  10   8       10.12       11.42      2.00 o 
   6  10   8      203.98      208.12      8.73 o 
   7  10   8        1.00        1.82      0.65 o 
   8  10   8        3.15        5.18      1.55 o 
   9  10   8        0.22        1.94      0.80 o 
  -1  11   8        1.12        1.51      1.12 o 
   0  11   8        5.50        4.32      0.97 o 
   1  11   8        1.25        2.77      0.76 o 
   2  11   8       30.03       27.07      1.85 o 
   3  11   8        0.38        0.48      0.47 o 
   4  11   8        1.30        3.83      1.26 o 
   5  11   8        3.74        6.24      1.41 o 
   6  11   8        4.23        5.69      1.04 o 
   7  11   8        3.05        4.62      0.90 o 
   8  11   8        1.44        1.64      0.91 o 
   0  12   8        4.98        4.61      1.43 o 
   1  12   8        3.87        4.31      0.90 o 
   2  12   8        6.61        5.10      1.03 o 
   3  12   8        3.26        3.29      0.80 o 
   4  12   8        0.02        1.46      0.52 o 
   5  12   8        1.46        1.94      0.80 o 
   6  12   8        0.00        0.00      0.55 o 
   7  12   8        0.47        1.11      0.78 o 
   3  13   8       15.46       16.47      1.86 o 
   4  13   8        3.60        5.04      1.02 o 
  -2  -4   9        4.53        4.21      1.25 o 
  -1  -4   9        8.80       13.39      2.27 o 
   0  -4   9        1.59        3.38      1.28 o 
  -4  -3   9        2.70        3.13      1.03 o 
  -3  -3   9        7.94        8.10      1.83 o 
  -2  -3   9        9.04       11.84      2.14 o 
  -1  -3   9        0.98        3.60      1.11 o 
   0  -3   9        2.87        2.27      0.91 o 
   2  -3   9       10.41       10.73      2.02 o 
   3  -3   9        2.83        7.40      1.55 o 
  -5  -2   9        0.35        0.19      0.64 o 
  -4  -2   9        0.11        1.08      0.75 o 
  -3  -2   9        4.83        5.41      1.39 o 
  -2  -2   9        3.08        6.13      1.52 o 
  -1  -2   9      169.55      175.09      6.50 o 
   0  -2   9       35.15       37.11      2.88 o 
   1  -2   9       14.09       14.41      1.22 o 
   2  -2   9       24.40       20.41      2.27 o 
   3  -2   9        0.03        0.19      0.67 o 
   4  -2   9        3.87        4.55      1.41 o 
   5  -2   9       19.58       24.38      2.66 o 
  -5  -1   9        6.10        7.46      1.75 o 
  -4  -1   9        5.58        6.40      1.50 o 
  -3  -1   9        9.21        6.65      1.61 o 
  -2  -1   9        0.32        1.66      0.67 o 
  -1  -1   9       47.68       49.44      3.30 o 
   0  -1   9        3.82        5.82      1.30 o 
   1  -1   9       26.43       23.97      1.50 o 
   2  -1   9       56.03       51.50      3.36 o 
   3  -1   9       12.26       14.06      2.25 o 
   4  -1   9        9.83       10.59      2.08 o 
   5  -1   9        2.70        3.96      1.30 o 
   6  -1   9        0.07        0.00      0.64 o 
  -6   0   9        3.62        2.38      0.94 o 
  -5   0   9        5.28        6.65      1.61 o 
  -4   0   9        8.33        9.54      1.91 o 
  -3   0   9       23.55       22.41      2.33 o 
  -2   0   9        1.09        0.72      0.55 o 
  -1   0   9       32.93       34.53      2.69 o 
   0   0   9       21.25       24.57      1.49 o 
   1   0   9       73.33       72.22      2.57 o 
   2   0   9        1.13        2.08      0.89 o 
   3   0   9       16.17       15.53      1.91 o 
   4   0   9        8.83        6.16      1.53 o 
   5   0   9        0.06        0.00      0.61 o 
   6   0   9        2.60        1.69      1.00 o 
   7   0   9        5.51        7.13      1.69 o 
  -6   1   9        2.34        4.82      1.33 o 
  -5   1   9        6.29        5.35      1.41 o 
  -4   1   9      114.43      111.53      5.44 o 
  -3   1   9        0.68        0.94      0.58 o 
  -2   1   9       52.51       45.95      3.19 o 
  -1   1   9      242.75      238.05      6.95 o 
   0   1   9       33.61       29.88      1.62 o 
   1   1   9      154.22      149.09      5.54 o 
   2   1   9       10.17        8.60      1.64 o 
   3   1   9        2.12        1.11      0.75 o 
   4   1   9       71.04       63.75      3.86 o 
   5   1   9       70.86       69.51      4.25 o 
   6   1   9        4.55        5.82      1.52 o 
   7   1   9        6.40        5.10      1.41 o 
  -6   2   9        1.40        2.25      0.86 o 
  -5   2   9        0.21        1.14      0.67 o 
  -4   2   9       20.44       18.19      2.11 o 
  -3   2   9        3.20        3.38      1.14 o 
  -2   2   9       11.95       15.06      2.11 o 
  -1   2   9      200.78      204.71      4.28 o 
   0   2   9        4.53        5.52      0.88 o 
   1   2   9        1.27        1.90      0.56 o 
   2   2   9        5.25        8.91      0.89 o 
   3   2   9       16.20       13.45      2.02 o 
   4   2   9       48.35       44.86      3.19 o 
   5   2   9        0.38        0.75      0.69 o 
   6   2   9       26.31       25.77      2.58 o 
   7   2   9       16.09       12.80      1.56 o 
   8   2   9        3.84        4.25      0.88 o 
  -6   3   9        0.00        0.80      0.42 o 
  -5   3   9        1.22        0.64      0.47 o 
  -4   3   9        8.91        7.29      1.58 o 
  -3   3   9        5.36        5.74      1.39 o 
  -2   3   9       44.54       44.01      2.06 o 
  -1   3   9      430.89      403.50     37.87 o 
   0   3   9       89.95       87.34      2.77 o 
   1   3   9       21.83       22.92      1.68 o 
   2   3   9       69.07       59.98      2.18 o 
   3   3   9        4.00        3.05      1.05 o 
   4   3   9        0.05        0.14      0.53 o 
   5   3   9        0.72        0.40      0.39 o 
   6   3   9       76.58       70.96      3.15 o 
   7   3   9        2.06        2.29      0.55 o 
   8   3   9       15.26       15.56      1.41 o 
  -6   4   9        0.34        0.78      0.55 o 
  -5   4   9        4.88        5.85      1.50 o 
  -4   4   9        1.11        1.50      0.69 o 
  -3   4   9        1.61        3.33      1.08 o 
  -2   4   9      344.33      350.43     15.45 o 
  -1   4   9      406.17      426.93      6.34 o 
   0   4   9      178.18      178.08      3.99 o 
   1   4   9       66.57       64.30      2.32 o 
   2   4   9       96.26       97.44      2.78 o 
   3   4   9       23.08       27.60      2.47 o 
   4   4   9       22.30       21.08      2.16 o 
   5   4   9       49.97       47.53      2.37 o 
   6   4   9       29.28       30.50      1.80 o 
   7   4   9        3.12        5.69      0.83 o 
   8   4   9        1.02        1.45      0.43 o 
   9   4   9        9.35       15.58      1.49 o 
  -5   5   9       33.02       39.52      3.36 o 
  -4   5   9        4.03        6.43      1.50 o 
  -3   5   9        0.17        0.43      0.38 o 
  -2   5   9      103.55      105.81      4.55 o 
  -1   5   9      122.46      124.89      3.52 o 
   0   5   9       58.27       57.90      2.35 o 
   1   5   9       83.35       77.59      3.86 o 
   2   5   9        5.61        6.61      0.90 o 
   3   5   9       88.79       83.90      4.14 o 
   4   5   9      128.16      111.80      4.89 o 
   5   5   9      111.71      108.91      4.94 o 
   6   5   9      101.49       92.00      3.34 o 
   7   5   9       22.59       22.39      2.44 o 
   8   5   9        4.80        6.85      1.16 o 
   9   5   9        4.71        5.80      0.98 o 
  -5   6   9        0.43        1.08      0.78 o 
  -4   6   9        0.21        0.83      0.58 o 
  -3   6   9        0.04        0.76      0.46 o 
  -2   6   9       80.73       83.45      3.06 o 
  -1   6   9      145.89      145.49      3.94 o 
   0   6   9       13.57       15.01      1.33 o 
   1   6   9        2.53        3.86      0.77 o 
   2   6   9        3.04        3.37      0.69 o 
   3   6   9        1.23        1.06      0.38 o 
   4   6   9        3.67        4.91      1.36 o 
   5   6   9        0.87        1.16      0.75 o 
   6   6   9       50.40       47.23      2.40 o 
   7   6   9       13.51       15.84      1.71 o 
   8   6   9        1.81        2.64      0.71 o 
   9   6   9        3.21        6.61      2.56 o 
  -4   7   9        4.36        6.46      1.10 o 
  -3   7   9       17.26       21.04      1.62 o 
  -2   7   9       37.40       36.25      2.12 o 
  -1   7   9       40.73       40.61      2.16 o 
   0   7   9        4.68        5.58      0.97 o 
   1   7   9       26.21       32.05      1.81 o 
   2   7   9       12.09        9.90      1.18 o 
   3   7   9       22.78       22.12      2.00 o 
   4   7   9        0.08        0.11      0.44 o 
   5   7   9        1.28        2.66      0.97 o 
   6   7   9       21.35       22.53      2.80 o 
   7   7   9       55.80       54.45      3.51 o 
   8   7   9        1.62        1.93      0.62 o 
   9   7   9        0.16        0.45      0.45 o 
  -4   8   9        7.17        7.87      1.24 o 
  -3   8   9       30.45       33.27      2.13 o 
  -2   8   9        4.04        4.41      0.85 o 
  -1   8   9       41.74       39.20      2.21 o 
   0   8   9       14.81       15.92      1.50 o 
   1   8   9        9.84       10.75      1.33 o 
   2   8   9       21.72       20.12      1.82 o 
   3   8   9        2.73        3.91      0.79 o 
   4   8   9       21.44       25.32      2.41 o 
   5   8   9       12.57       14.34      1.80 o 
   6   8   9       63.37       62.13      3.15 o 
   7   8   9       25.42       23.82      1.78 o 
   8   8   9       15.63       16.61      2.72 o 
   9   8   9       14.94       15.64      1.58 o 
  -3   9   9       16.44       17.80      1.71 o 
  -2   9   9       17.10       18.67      1.72 o 
  -1   9   9       48.30       50.71      2.59 o 
   0   9   9       13.46       14.41      1.62 o 
   1   9   9        3.02        3.63      0.85 o 
   2   9   9        5.00        5.60      0.98 o 
   3   9   9        3.28        3.78      0.82 o 
   4   9   9       35.15       27.99      2.55 o 
   5   9   9      150.91      131.42      5.64 o 
   6   9   9        1.63        2.72      1.26 o 
   7   9   9       74.89       73.50      3.08 o 
   8   9   9       18.88       20.25      1.64 o 
   9   9   9        0.13        1.30      0.60 o 
  -2  10   9        2.46        2.54      1.14 o 
  -1  10   9        1.22        2.07      0.62 o 
   0  10   9        2.32        3.42      0.80 o 
   1  10   9       16.13       12.43      1.52 o 
   2  10   9       12.56       13.79      1.73 o 
   3  10   9        6.61        8.29      1.23 o 
   4  10   9        3.82        3.60      1.14 o 
   5  10   9        5.42        4.16      1.22 o 
   6  10   9       17.14       20.15      2.30 o 
   7  10   9        7.26        7.34      2.65 o 
   8  10   9       23.18       21.27      1.67 o 
  -1  11   9        3.10        3.65      0.76 o 
   0  11   9       13.43       15.69      2.08 o 
   1  11   9        0.43        1.22      0.52 o 
   2  11   9        0.73        0.00      0.83 o 
   3  11   9       13.42       12.78      2.90 o 
   4  11   9        1.68        2.90      0.70 o 
   5  11   9       15.97       15.94      2.47 o 
   6  11   9        2.56        5.99      1.41 o 
   7  11   9        0.11        1.27      0.46 o 
   1  12   9        2.13        3.61      0.86 o 
   2  12   9        2.34        4.16      0.89 o 
   3  12   9       59.42       58.48      2.83 o 
   4  12   9        2.69        4.13      0.90 o 
   5  12   9        2.07        2.47      0.91 o 
   6  12   9        4.29        8.57      1.86 o 
  -1  -3  10        0.18        1.08      0.61 o 
   0  -3  10        1.10        0.78      0.67 o 
  -3  -2  10        8.34       14.11      2.47 o 
  -2  -2  10       49.63       56.98      3.97 o 
  -1  -2  10        3.65        4.27      1.22 o 
   0  -2  10        7.97        9.62      1.86 o 
   2  -2  10       14.70       16.78      2.00 o 
   3  -2  10        2.51        2.50      1.03 o 
  -4  -1  10        2.95        2.99      1.14 o 
  -3  -1  10        6.95        9.95      1.89 o 
  -2  -1  10        3.12        2.72      0.91 o 
  -1  -1  10       37.39       41.83      3.19 o 
   0  -1  10       10.44       11.45      1.86 o 
   2  -1  10       15.52       21.49      2.30 o 
   3  -1  10        4.12        5.91      1.52 o 
   4  -1  10        7.68        8.87      1.94 o 
  -4   0  10        3.28        5.43      1.44 o 
  -3   0  10        5.55        4.85      1.39 o 
  -2   0  10        0.30        0.75      0.58 o 
  -1   0  10        1.87        1.97      0.75 o 
   0   0  10       26.29       26.99      2.41 o 
   1   0  10        4.92        5.27      1.30 o 
   2   0  10        0.03        1.36      0.83 o 
   3   0  10      101.08       97.02      4.97 o 
   4   0  10        2.10        0.69      0.64 o 
   5   0  10       25.13       20.63      2.41 o 
  -5   1  10       11.44       17.47      2.77 o 
  -4   1  10       16.01       22.57      2.47 o 
  -3   1  10       14.26       17.86      2.58 o 
  -2   1  10        1.48        3.88      1.16 o 
  -1   1  10       29.62       34.61      2.77 o 
   0   1  10       12.36       12.55      1.33 o 
   1   1  10       18.14       17.14      1.28 o 
   2   1  10       59.52       58.63      3.61 o 
   3   1  10        0.00        0.00      0.42 o 
   4   1  10       37.54       32.04      2.91 o 
   5   1  10        2.22        2.97      1.19 o 
   6   1  10        0.60        2.55      1.08 o 
  -5   2  10        0.04        1.69      0.80 o 
  -4   2  10       19.83       23.13      2.52 o 
  -3   2  10      104.30      106.30      5.33 o 
  -2   2  10       65.74       62.10      3.88 o 
  -1   2  10      106.33      105.45      4.86 o 
   0   2  10       50.47       49.20      2.19 o 
   1   2  10       29.44       24.16      1.52 o 
   2   2  10       23.55       23.96      2.30 o 
   3   2  10        9.95        8.40      1.86 o 
   4   2  10       14.07       18.25      2.14 o 
   5   2  10        5.78        7.49      1.75 o 
   6   2  10        9.50       10.15      2.11 o 
   7   2  10        0.02        0.00      0.50 o 
  -5   3  10        0.04        0.44      0.61 o 
  -4   3  10        2.34        1.47      0.75 o 
  -3   3  10        0.45        0.33      0.42 o 
  -2   3  10        0.12        0.55      0.58 o 
  -1   3  10       59.91       67.87      3.41 o 
   0   3  10        0.39        0.79      0.45 o 
   1   3  10        0.07        0.00      0.30 o 
   2   3  10       25.44       20.05      2.11 o 
   3   3  10        2.80        2.33      1.00 o 
   4   3  10        2.85        2.30      1.08 o 
   5   3  10        6.14        7.38      1.69 o 
   6   3  10        1.51        2.25      1.00 o 
   7   3  10        0.08        0.51      0.40 o 
  -5   4  10        0.37        1.00      0.53 o 
  -4   4  10        2.07        3.99      1.22 o 
  -3   4  10        0.71        1.25      0.80 o 
  -2   4  10        2.24        4.24      1.25 o 
  -1   4  10        6.55        7.68      1.11 o 
   0   4  10      426.01      451.60      6.74 o 
   1   4  10      344.73      345.05      8.62 o 
   2   4  10       58.29       57.08      3.55 o 
   3   4  10        6.01        7.32      1.66 o 
   4   4  10       58.76       49.78      3.47 o 
   5   4  10       11.53       13.42      2.27 o 
   6   4  10        0.40        0.44      0.42 o 
   7   4  10        2.25        1.95      0.60 o 
   8   4  10        2.41        2.97      0.67 o 
  -4   5  10        0.71        1.86      0.72 o 
  -3   5  10        0.00        1.11      0.61 o 
  -2   5  10        4.08        4.95      1.87 o 
  -1   5  10        0.97        1.35      0.54 o 
   0   5  10      110.97      101.75      3.85 o 
   1   5  10      217.57      208.52      4.52 o 
   2   5  10      160.13      164.51      3.90 o 
   3   5  10      164.34      162.42      6.06 o 
   4   5  10       12.73       10.65      1.94 o 
   5   5  10       77.88       57.17      3.77 o 
   6   5  10        0.12        0.67      0.64 o 
   7   5  10       11.92       11.09      2.14 o 
   8   5  10        1.08        1.45      0.58 o 
  -4   6  10        7.38        8.35      1.75 o 
  -3   6  10       21.74       21.70      1.64 o 
  -2   6  10       23.85       25.02      2.41 o 
  -1   6  10       50.06       51.93      2.46 o 
   0   6  10      140.44      131.00      3.79 o 
   1   6  10       20.03       20.33      2.75 o 
   2   6  10        4.29        4.74      1.36 o 
   3   6  10        1.94        2.97      1.16 o 
   4   6  10        9.12        6.93      1.72 o 
   5   6  10       46.39       43.00      3.22 o 
   6   6  10       23.01       22.60      2.44 o 
   7   6  10        5.07        3.27      1.05 o 
   8   6  10        2.14        3.59      0.88 o 
  -4   7  10        0.01        0.33      0.53 o 
  -3   7  10        4.22        4.63      0.90 o 
  -2   7  10        1.22        1.68      0.61 o 
  -1   7  10      323.27      326.35      6.35 o 
   0   7  10        5.69        6.47      1.48 o 
   1   7  10       21.20       21.16      1.53 o 
   2   7  10       13.45       15.83      1.39 o 
   3   7  10       13.82       14.36      2.22 o 
   4   7  10       12.46       14.59      2.22 o 
   5   7  10       24.34       20.74      2.30 o 
   6   7  10       16.64       16.14      1.97 o 
   7   7  10       38.17       32.98      2.12 o 
   8   7  10       28.71       26.02      2.29 o 
  -3   8  10        7.19        7.90      1.18 o 
  -2   8  10       58.59       58.13      2.84 o 
  -1   8  10        0.92        1.70      0.56 o 
   0   8  10        4.35        6.01      1.10 o 
   1   8  10       49.42       49.24      2.41 o 
   2   8  10       19.00       16.72      1.48 o 
   3   8  10        4.28        4.94      1.41 o 
   4   8  10        0.32        0.89      0.55 o 
   5   8  10        2.31        2.16      0.97 o 
   6   8  10        0.61        1.50      0.72 o 
   7   8  10       20.06       19.89      2.38 o 
   8   8  10        1.39        2.45      0.69 o 
  -2   9  10        2.50        1.45      0.58 o 
  -1   9  10       38.34       41.51      2.39 o 
   0   9  10       16.55       17.59      1.64 o 
   1   9  10       38.48       41.56      3.05 o 
   2   9  10      107.42      103.05      9.44 o 
   3   9  10        1.25        2.18      0.62 o 
   4   9  10       15.13       17.50      2.14 o 
   5   9  10        0.26        1.03      0.61 o 
   6   9  10       57.75       52.55      3.72 o 
   7   9  10        9.21        9.59      2.90 o 
   8   9  10       19.79       24.94      1.88 o 
  -1  10  10       95.33       96.27      3.82 o 
   0  10  10        5.26        6.77      1.18 o 
   1  10  10       19.36       19.42      1.74 o 
   2  10  10        0.08        0.00      0.36 o 
   3  10  10        9.30       10.21      1.33 o 
   4  10  10       21.36       21.16      2.30 o 
   5  10  10        2.90        2.08      1.03 o 
   6  10  10        0.25        1.05      0.69 o 
   7  10  10        8.39        9.82      1.97 o 
   8  10  10       17.53       19.04      1.64 o 
   0  11  10        4.74        5.01      0.94 o 
   1  11  10       24.45       21.73      1.76 o 
   2  11  10        1.98        4.30      0.90 o 
   3  11  10        6.09        8.54      1.65 o 
   4  11  10        1.24        0.58      0.72 o 
   5  11  10        1.63        1.39      0.78 o 
   6  11  10       21.19       21.24      2.36 o 
   7  11  10       34.50       29.09      2.86 o 
   2  12  10       12.21       14.35      1.75 o 
   3  12  10        0.43        0.32      0.54 o 
   4  12  10        3.26        3.11      1.11 o 
   5  12  10       11.69       11.09      2.19 o 
  -1  -1  11        6.49        7.93      1.64 o 
   0  -1  11        0.05        0.33      0.58 o 
  -3   0  11        1.38        1.11      0.75 o 
  -2   0  11       11.69       13.67      2.25 o 
  -1   0  11        4.69        7.01      1.50 o 
   0   0  11        0.64        1.33      0.72 o 
   2   0  11        0.32        0.80      0.78 o 
   3   0  11       13.95        7.29      1.66 o 
   4   0  11        9.74       12.89      2.41 o 
  -3   1  11       32.31       35.61      3.13 o 
  -2   1  11        8.93       11.92      2.14 o 
  -1   1  11       12.70       16.50      1.97 o 
   0   1  11        0.06        1.03      0.67 o 
   1   1  11        5.08        5.96      1.47 o 
   2   1  11        0.62        1.19      0.75 o 
   3   1  11        4.43        4.35      1.33 o 
   4   1  11        3.71        3.99      1.41 o 
   5   1  11        0.04        0.00      0.61 o 
  -4   2  11       10.26       12.98      2.36 o 
  -3   2  11       15.00       14.39      2.38 o 
  -2   2  11       39.29       40.08      3.27 o 
  -1   2  11       12.77       17.19      2.00 o 
   0   2  11        6.89        8.54      1.66 o 
   1   2  11        0.38        0.08      0.61 o 
   2   2  11        6.45        6.13      1.53 o 
   3   2  11        0.00        0.97      0.75 o 
   4   2  11        2.57        2.13      0.97 o 
   5   2  11        4.23        3.80      1.25 o 
   6   2  11       26.75       25.76      2.77 o 
  -4   3  11        3.27        4.24      1.25 o 
  -3   3  11       12.28       12.73      2.33 o 
  -2   3  11       29.08       27.10      2.63 o 
  -1   3  11       38.93       41.50      3.13 o 
   0   3  11       14.05       12.44      2.20 o 
   1   3  11        0.01        0.22      0.36 o 
   2   3  11       20.22       21.80      2.33 o 
   3   3  11       83.05       76.21      4.36 o 
   4   3  11        4.01        5.24      1.41 o 
   5   3  11        0.00        0.50      0.64 o 
   6   3  11        0.00        0.00      0.61 o 
  -4   4  11        5.36        7.71      1.69 o 
  -3   4  11        2.81        3.47      1.05 o 
  -2   4  11        0.97        0.06      0.36 o 
  -1   4  11        6.99        7.48      1.15 o 
   0   4  11       25.17       24.81      2.11 o 
   1   4  11      186.81      194.69      4.57 o 
   2   4  11       71.01       75.29      4.25 o 
   3   4  11      140.95      138.65      5.89 o 
   4   4  11        1.01        2.36      1.00 o 
   5   4  11       16.04       16.61      2.55 o 
   6   4  11        3.76        5.13      1.58 o 
   7   4  11       17.94       18.19      2.86 o 
  -3   5  11        7.82       11.51      2.19 o 
  -2   5  11        3.22        3.94      1.16 o 
  -1   5  11        2.92        3.15      0.73 o 
   0   5  11        0.77        1.61      0.54 o 
   1   5  11       50.18       47.83      2.26 o 
   2   5  11        2.00        4.13      1.33 o 
   3   5  11       16.16       11.70      2.08 o 
   4   5  11       30.75       31.84      2.94 o 
   5   5  11       17.51       16.83      2.58 o 
   6   5  11        5.03        7.40      1.80 o 
   7   5  11        3.95        4.71      1.47 o 
  -3   6  11        3.98        4.66      1.28 o 
  -2   6  11        5.07        6.06      0.96 o 
  -1   6  11        4.98        3.71      0.85 o 
   0   6  11        1.37        0.97      1.12 o 
   1   6  11       14.45       16.43      1.43 o 
   2   6  11       50.17       47.02      3.44 o 
   3   6  11       13.86       11.01      2.05 o 
   4   6  11        1.80        1.55      0.75 o 
   5   6  11        2.42        1.86      0.97 o 
   6   6  11        0.01        0.00      0.50 o 
   7   6  11        0.05        0.00      0.47 o 
  -3   7  11       19.51       18.55      2.30 o 
  -2   7  11        2.08        2.99      1.19 o 
  -1   7  11        0.00        0.38      0.42 o 
   0   7  11       53.04       53.91      2.82 o 
   1   7  11        4.49        5.07      0.98 o 
   2   7  11       36.16       35.96      4.06 o 
   3   7  11        0.01        0.67      0.67 o 
   4   7  11        1.20        1.91      0.91 o 
   5   7  11        1.03        1.16      0.69 o 
   6   7  11        9.92       14.06      2.41 o 
   7   7  11        4.18        5.46      1.47 o 
  -2   8  11        3.31        4.40      0.96 o 
  -1   8  11        0.10        1.21      0.60 o 
   0   8  11       44.13       43.21      2.50 o 
   1   8  11        0.19        0.14      0.37 o 
   2   8  11        0.48        1.75      0.60 o 
   3   8  11        2.42        3.44      1.25 o 
   4   8  11        7.81        9.62      2.00 o 
   5   8  11        8.78        9.57      2.05 o 
   6   8  11        5.39        9.82      2.00 o 
   7   8  11        3.58        6.27      1.52 o 
  -1   9  11        0.19        0.54      0.52 o 
   0   9  11       55.31       51.44      2.66 o 
   1   9  11        9.83       11.31      1.50 o 
   2   9  11       18.37       20.78      1.60 o 
   3   9  11       35.53       35.53      3.13 o 
   4   9  11       13.69       13.62      2.36 o 
   5   9  11        1.48        2.77      0.97 o 
   6   9  11        2.86        3.94      1.16 o 
   7   9  11        4.21        6.71      1.66 o 
   0  10  11       38.42       44.70      2.59 o 
   1  10  11        3.27        5.30      0.99 o 
   2  10  11       19.11       18.14      1.69 o 
   3  10  11        3.19        2.36      0.89 o 
   4  10  11        2.58        3.41      1.16 o 
   5  10  11        0.01        0.33      0.67 o 
   6  10  11        7.51        6.54      1.72 o 
   7  10  11        0.97        1.47      0.78 o 
   1  11  11        0.59        1.32      0.62 o 
   2  11  11        0.06        0.00      0.90 o 
   3  11  11        0.82        0.86      0.83 o 
   4  11  11        1.50        1.89      0.83 o 
   5  11  11       14.42       16.75      2.66 o 
   6  11  11        0.27        0.91      0.72 o 
  -1   1  12       31.86       34.34      3.00 o 
   2   1  12        0.51        1.69      1.05 o 
  -2   2  12        0.02        1.44      0.78 o 
  -1   2  12       34.38       45.32      3.41 o 
   0   2  12       14.45       16.86      2.00 o 
   2   2  12        0.54        1.36      0.75 o 
   3   2  12        9.45        9.82      2.08 o 
   4   2  12        3.39        3.05      1.00 o 
  -2   3  12       18.46       22.41      2.44 o 
  -1   3  12        6.68        6.96      1.55 o 
   0   3  12        0.55        1.16      0.72 o 
   1   3  12        2.26        7.10      1.64 o 
   2   3  12        0.13        1.86      0.89 o 
   3   3  12        2.61        2.38      0.91 o 
   4   3  12        4.88        4.94      1.39 o 
   5   3  12        1.04        2.86      1.05 o 
  -2   4  12       11.06       13.48      2.33 o 
  -1   4  12       99.98      106.53      5.36 o 
   0   4  12        0.19        0.63      0.39 o 
   1   4  12       15.16       17.08      2.11 o 
   2   4  12       28.52       31.76      2.91 o 
   3   4  12        6.08       12.23      2.27 o 
   4   4  12        6.91        8.37      1.89 o 
   5   4  12        0.02        0.33      0.61 o 
  -2   5  12        1.57        2.88      1.03 o 
  -1   5  12        8.04        9.12      1.83 o 
   0   5  12        2.60        3.20      0.74 o 
   1   5  12       43.96       45.77      3.41 o 
   2   5  12       10.06        8.62      1.77 o 
   3   5  12        0.25        1.86      0.80 o 
   4   5  12       41.82       49.62      3.77 o 
   5   5  12        7.20        6.60      1.55 o 
   6   5  12       11.99       14.92      2.58 o 
  -2   6  12        0.00        0.19      0.50 o 
  -1   6  12        1.22        2.55      1.04 o 
   0   6  12        0.78        0.63      0.44 o 
   1   6  12        4.64        5.82      1.04 o 
   2   6  12       59.76       51.19      3.72 o 
   3   6  12        1.66        1.44      0.83 o 
   4   6  12       15.81       14.86      2.50 o 
   5   6  12        0.02        1.11      0.83 o 
   6   6  12       24.60       21.16      2.47 o 
  -1   7  12       10.30       15.28      1.73 o 
   0   7  12       10.65       11.31      1.45 o 
   1   7  12        0.08        0.22      0.60 o 
   2   7  12        6.86        8.29      1.77 o 
   3   7  12        4.91        5.41      1.58 o 
   4   7  12        3.12        4.82      1.36 o 
   5   7  12        3.07        2.88      1.14 o 
   6   7  12        4.16        3.35      1.22 o 
  -1   8  12       16.80       18.91      2.30 o 
   0   8  12        9.49        8.94      1.31 o 
   1   8  12       16.23       16.36      1.75 o 
   2   8  12       25.36       20.61      2.39 o 
   3   8  12        2.42        4.71      1.39 o 
   4   8  12       18.05       22.79      2.58 o 
   5   8  12        3.04        3.63      1.22 o 
   6   8  12       26.80       31.78      3.08 o 
   0   9  12        1.10        1.78      0.69 o 
   1   9  12        0.49        1.61      0.58 o 
   2   9  12        7.09        7.43      1.80 o 
   3   9  12        6.73        6.52      1.64 o 
   4   9  12       14.54       14.06      2.50 o 
   5   9  12        6.17        7.79      1.89 o 
   6   9  12        2.31        3.85      1.19 o 
   1  10  12        0.02        0.45      0.49 o 
   2  10  12        9.34       12.68      1.58 o 
   3  10  12        3.46        1.91      1.08 o 
   4  10  12        0.99        1.05      0.69 o 
   5  10  12       11.36       11.01      2.11 o 
   1   4  13       11.08       18.61      2.69 o 
   2   4  13       14.51       17.05      2.63 o 
   3   4  13       10.91       16.75      2.69 o 
   0   5  13        0.21        0.53      0.58 o 
   1   5  13        3.75        5.82      1.52 o 
   2   5  13       15.97       20.16      2.44 o 
   3   5  13       27.37       22.96      2.52 o 
   4   5  13       11.00       10.43      2.08 o 
   0   6  13       30.08       34.73      2.87 o 
   1   6  13        0.02        1.14      0.89 o 
   2   6  13        8.14        8.79      1.97 o 
   3   6  13        0.41        2.27      0.80 o 
   4   6  13        2.84        6.04      1.58 o 
   1   7  13       14.75       16.94      2.72 o 
   2   7  13       14.92       14.97      2.61 o 
   3   7  13        0.86        0.00      0.58 o 
   4   7  13       33.07       30.01      3.00 o 
   2   8  13        0.79        2.16      1.05 o 
   3   8  13        3.82        2.25      0.97 o 
   4   8  13        2.96        5.21      1.47 o 
                                                 
